# Supplementary material for: Dissecting the molecular interactions between botanical extracts and the human gut microbiota
Source: Front Microbiol. 2025 Jul 16;16:1610170. doi: 10.3389/fmicb.2025.1610170 (PMC12307401; doi:10.3389/fmicb.2025.1610170)
Supplement: Supplementary file 2 [file Table_2.xlsx]

## Sheet: Table S1
Table S1: Filtering report of each sample subjected to shallow shotgun sequencing. CTRL, Control; AVG, Aloe Vera Gel; DR, Dandelion Root.
Samples	Sequenced reads	High quality reads	Homo sapiens filtering	Classified reads
M1-CTRL-A	46824	46568	46533	40599
M1-CTRL-B	170233	170227	170176	85307
M1-CTRL-C	5597897	5549877	5542482	84649
M1-AVG-A	67085	66166	66105	60107
M1-AVG-B	179795	179795	179678	88425
M1-AVG-C	3545402	3545367	3544835	88381
M1-DR-A	44187	43596	43569	39401
M1-DR-B	183935	183935	183913	86353
M1-DR-C	5113106	5113022	5095040	86981
M2-CTRL-A	302990	300450	297582	79298
M2-CTRL-B	5636451	5636315	5632215	78995
M2-CTRL-C	191719	191718	191574	78484
M2-AVG-A	193224	191435	190417	79998
M2-AVG-B	2903252	2903208	2896918	79803
M2-AVG-C	199265	199259	197636	78327
M2-DR-A	345310	340155	329475	79581
M2-DR-B	51914	51903	51686	40987
M2-DR-C	1646163	1646104	1644196	79444
M3-CTRL-A	36077	35870	35864	27555
M3-CTRL-B	5203210	5202758	5197987	77018
M3-CTRL-C	276236	276222	275899	77296
M3-AVG-A	22411	22356	22355	16142
M3-AVG-B	19085	19067	19001	14995
M3-AVG-C	365508	365499	365424	75466
M3-DR-A	33134	33025	33023	24383
M3-DR-B	2664885	2664797	2664063	76663
M3-DR-C	257316	257306	257245	75610
M4-CTRL-A	33610	33287	33271	22650
M4-CTRL-B	192803	192797	192759	66923
M4-CTRL-C	3579233	3579158	3578294	66969
M4-AVG-A	58226	57992	57959	41357
M4-AVG-B	214541	214536	214504	70232
M4-AVG-C	3014434	3012681	3002109	67739
M4-DR-A	70950	70625	70582	50159
M4-DR-B	177143	177142	176775	70737
M4-DR-C	4833987	4833915	4832944	70515
M5-CTRL-A	17310	17242	17241	10945
M5-CTRL-B	813585	813546	813078	61839
M5-CTRL-C	249412	249406	249345	65848
M5-AVG-A	20088	20028	20018	12149
M5-AVG-B	188196	188189	188048	49718
M5-AVG-C	5966746	5966572	5964883	53122
M5-DR-A	17483	17446	17446	6007
M5-DR-B	784159	784133	783729	50321
M5-DR-C	231500	231428	231363	53303
M6-CTRL-A	128816	122952	122858	76936
M6-CTRL-B	268306	268300	268134	75691
M6-CTRL-C	4364859	4364719	4362718	74765
M6-AVG-A	71928	60069	59927	46238
M6-AVG-B	273548	273512	272653	75530
M6-AVG-C	5530597	5530330	5528186	76057
M6-DR-A	76147	59664	59491	45123
M6-DR-B	237526	237512	237372	76672
M6-DR-C	4753282	4750667	4743765	76247
M7-CTRL-A	326153	320218	319617	57763
M7-CTRL-B	1562120	1562084	1561778	58948
M7-CTRL-C	100347	100345	100310	58074
M7-AVG-A	292282	285129	284581	63420
M7-AVG-B	395623	395619	395473	68546
M7-AVG-C	8519155	8518969	8512982	68403
M7-DR-A	194240	178957	177577	63451
M7-DR-B	154091	154089	153925	66105
M7-DR-C	6454224	6454115	6452410	68679
M8-CTRL-A	465784	422297	420680	75865
M8-CTRL-B	144936	144933	144126	71299
M8-CTRL-C	5105400	5105217	5103431	74177
M8-AVG-A	393916	376775	370770	74179
M8-AVG-B	223261	223250	223112	70451
M8-AVG-C	8674837	8674406	8670144	68846
M8-DR-A	314716	310665	310099	78053
M8-DR-B	247327	247320	247221	76268
M8-DR-C	5794108	5793802	5790354	77305
M9-CTRL-A	23657	23581	23580	14395
M9-CTRL-B	156496	156493	156453	71497
M9-CTRL-C	4235704	4235598	4234397	71317
M9-AVG-A	27500	27426	27421	14638
M9-AVG-B	97883	97879	97861	67175
M9-AVG-C	2038296	2038246	2037850	70102
M9-DR-A	22270	22219	22219	12645
M9-DR-B	238116	238115	238036	70095
M9-DR-C	5682352	5682250	5680110	71570
M10-CTRL-A	67652	58127	56982	47203
M10-CTRL-B	163234	163232	163163	84617
M10-CTRL-C	7458974	7447740	7445380	83936
M10-AVG-A	61255	55966	55859	46692
M10-AVG-B	116286	116284	116184	83754
M10-AVG-C	8761592	8761439	8759682	83875
M10-DR-A	61713	55152	54990	45828
M10-DR-B	133698	133689	133655	83893
M10-DR-C	4216345	4216260	4215706	83996

## Sheet: Table S2
Table S2. List of the 40 taxa showing statistically significant differences in at least one experimental condition.
	AGM1												AGM2												AGM3												AGM4												AGM5
	CTRL			AVG			DR						CTRL			AVG			DR						CTRL			AVG			DR						CTRL			AVG			DR						CTRL
	A	B	C	A	B	C	A	B	C				A	B	C	A	B	C	A	B	C				A	B	C	A	B	C	A	B	C				A	B	C	A	B	C	A	B	C				A
	M1-CTRL-A	M1-CTRL-B	M1-CTRL-C	M1-AVG-A	M1-AVG-B	M1-AVG-C	M1-DR-A	M1-DR-B	M1-DR-C	Statistical test	CTRLvsAVG (p-value < 0.05)	CTRLvsDR (p-value < 0.05)	M2-CTRL-A	M2-CTRL-B	M2-CTRL-C	M2-AVG-A	M2-AVG-B	M2-AVG-C	M2-DR-A	M2-DR-B	M2-DR-C	Statistical test	CTRLvsAVG (p-value < 0.05)	CTRLvsDR (p-value < 0.05)	M3-CTRL-A	M3-CTRL-B	M3-CTRL-C	M3-AVG-A	M3-AVG-B	M3-AVG-C	M3-DR-A	M3-DR-B	M3-DR-C	Statistical test	CTRLvsAVG (p-value < 0.05)	CTRLvsDR (p-value < 0.05)	M4-CTRL-A	M4-CTRL-B	M4-CTRL-C	M4-AVG-A	M4-AVG-B	M4-AVG-C	M4-DR-A	M4-DR-B	M4-DR-C	Statistical test	CTRLvsAVG (p-value < 0.05)	CTRLvsDR (p-value < 0.05)	M5-CRTL-A
Akkermansia muciniphila	0	0	0	0	0	0	0	0	0				0	0	0	0	0	0	0	0	0				0	0	0	0	0	0	0	0	0				0	0	0	0	0	0	0	0	0				0.00139057
Bacteroides caccae	0	0	0	0	0	0	0	0	0				0	0	0	0	0	0	0	0	0				0	0	0	0	0	0	0	0	0				0	0.00121935	0	0	0	0	0	0	0				0.00106795
Bacteroides cellulosilyticus	0	0	0	0	0	0	0	0	0				0	0	0	0	0	0	0	0	0				0.00101917	0.00157327	0.00150247	0.0195238	0.023314	0.0411961	0.0162575	0.0406365	0.0409003	Anova		0.0331529	0	0.00200625	0.00224349	0	0.00126656	0.00128053	0	0.0008787	0.00135402				0.00085347
Bacteroides faecis	0	0	0	0	0	0	0	0	0				0	0	0	0	0	0	0	0	0				0	0	0	0	0	0	0	0	0				0	0	0	0	0	0	0	0	0				0.0212304
Bacteroides nordii	0	0	0	0	0	0	0	0	0				0	0	0	0	0	0	0	0	0				0	0	0	0	0	0	0	0	0				0	0	0	0	0	0	0	0	0				0
Bacteroides ovatus	0	0	0	0	0	0	0	0	0				0	0	0	0	0	0	0	0	0				0	0	0	0.00256693	0.00517898	0.00793641	0.00335614	0.00877777	0.00992341	Anova		0.0370765	0.0187828	0.0232045	0.0212633	0.011589	0.0148735	0.0199266	0.0126126	0.0140056	0.0149922				0.00081936
Bacteroides spp.	0	0	0.00200797	0	0	0	0	0	0				0	0.00131857	0	0.00183797	0.00426416	0.00447111	0.00148045	0.00441138	0.00386475				0.0471189	0.00111083	0.0019682	0.139849	0.00554216	0.00652553	0.13925	0.00840882	0.00871695				0.0224199	0.0098763	0.00837033	0.0222062	0.00675062	0.00836801	0.0232595	0.00535187	0.00592176				0.0189182
Bacteroides thetaiotaomicron	0	0	0	0	0	0	0	0	0				0	0	0	0	0	0	0	0	0				0.0234414	0.0144575	0.018255	0.174104	0.211432	0.387075	0.182558	0.419732	0.441591	Anova		0.0265686	0.0967883	0.0980685	0.0887176	0.0624525	0.060068	0.0698194	0.0627618	0.0721551	0.0723173	Anova	0.00113448	0.0029435	0.00315864
Bacteroides xylanisolvens	0	0	0	0	0	0	0	0	0				0.00159566	0.00094259	0.00154544	0.00766692	0.0113969	0.00892203	0.00579939	0.0101652	0.00764837	Anova	0.00350194	0.00970918	0.00492119	0.00114454	0.00148732	0.0305837	0.00827476	0.0136647	0.0198178	0.0148078	0.0145912				0.0315554	0.0301583	0.0295106	0.0226995	0.0215263	0.0256555	0.0218336	0.0189789	0.0189842	Anova	0.00587926	0.000754579	0.00510057
Bifidobacterium adolescentis	0.125711	0.155435	0.145419	0.00477075	0.00257857	0.00190351	0.00179949	0.00218764	0	Kruskal–Wallis		0.034	0	0	0	0	0	0	0	0	0				0	0	0	0	0	0	0	0	0				0	0	0	0	0	0	0	0	0				0
Bifidobacterium longum	0	0	0.00204804	0	0	0	0	0	0				0	0.0046417	0.00507084	0	0.00423808	0.00304392	0.00214691	0.00473076	0.00441062				0	0	0	0	0	0	0	0	0				0	0	0	0	0	0.0313918	0.00258751	0	0				0
Bifidobacterium pseudocatenulatum	0.00216377	0.00261401	0.00240643	0	0	0	0	0	0				0.0109004	0.0108658	0.0181715	0.00324053	0.00623022	0.00538457	0.00514909	0.0106331	0.00988163	Anova	0.0493502		0	0	0	0	0	0	0	0	0				0	0	0	0	0	0	0	0	0				0
Bifidobacterium spp.	0.0110558	0.00641439	0.00563741	0	0	0	0	0	0				0	0	0	0	0	0	0	0	0				0	0	0	0	0	0	0	0	0				0	0	0	0	0	0	0	0	0				0
Clostridium botulinum	0	0	0	0	0	0	0	0	0				0	0	0	0	0	0	0	0	0				0.00144437	0	0	0	0.00182345	0	0	0.00206592	0.00192603				0	0	0	0	0	0	0	0	0				0
Clostridium celatum	0	0	0	0	0	0	0	0	0				0	0	0	0	0	0	0	0	0				0	0	0	0	0	0	0	0	0				0	0	0	0	0	0	0	0	0				0
Clostridium nigeriense	0	0	0	0	0	0	0	0	0				0	0	0	0	0	0	0	0	0				0	0	0.00191783	0	0	0	0	0	0				0	0	0	0	0	0	0	0	0				0
Clostridium perfringens	0.343182	0.182162	0.253902	0.675516	0.480012	0.50103	0.662822	0.352453	0.409034				0	0	0	0	0	0	0	0	0				0	0	0	0	0	0	0	0	0				0	0	0	0	0	0	0	0	0				0
Clostridium spp.	0.00932282	0	0.00108119	0.017854	0.00117464	0.00131014	0.0202902	0	0.00143176				0	0	0	0	0	0	0	0	0				0.0327883	0.00575877	0.0262083	0.00207875	0.00111514	0.0028568	0.00161367	0.00234348	0.00320743				0.00132885	0	0	0	0	0	0	0	0				0
Collinsella aerofaciens	0	0	0	0.0333759	0.0208242	0.0272017	0.0037286	0.00225235	0	Kruskal–Wallis	0.031		0	0	0	0	0	0	0	0	0				0	0	0	0	0	0	0	0	0				0.00715527	0.00609719	0.00623054	0.00518967	0.00293582	0.00402956	0.00433234	0.00289212	0.00312459	Anova	0.0387946	0.0144016	0
Eisenbergiella massiliensis	0	0	0	0	0	0	0	0	0				0	0	0	0	0	0	0	0	0				0	0	0	0	0	0	0	0	0				0	0	0	0	0	0	0	0	0				0
Eisenbergiella tayi	0	0	0	0	0	0	0	0	0				0	0	0	0	0	0	0	0	0				0	0	0	0	0	0	0	0	0				0.00270916	0.00175946	0.00122354	0.0008834	0	0.0008024	0	0	0	Anova		0.0124777	0
Emergencia timonensis	0	0	0	0	0	0	0	0	0				0	0	0	0	0	0	0	0	0				0	0	0	0	0	0	0	0	0				0	0	0	0	0	0	0	0	0				0
Enterocloster spp.	0	0	0	0	0	0	0	0	0				0	0	0	0	0	0	0	0	0				0	0	0	0	0	0	0	0	0				0.00105045	0.00101527	0	0	0	0	0	0	0				0
Enterococcus casseliflavus	0	0	0	0	0	0	0	0	0				0	0	0	0	0	0	0	0	0				0	0.00184891	0	0	0	0	0	0	0				0	0	0	0	0	0	0	0	0				0
Enterococcus faecium	0.0140527	0.0102045	0.0173552	0	0	0	0.00239474	0	0.00168174	Kruskal–Wallis	0.0305936		0	0	0	0	0	0	0	0	0				0.0272152	0.0100997	0.00803013	0.00511503	0.00376069	0.00506259	0	0.00505702	0.0045564				0.00510748	0.00275949	0.00337657	0.00592989	0.00231982	0.00381539	0.00328041	0.00294847	0.00300641				0.0117193
Enterococcus gallinarum	0	0	0	0	0	0	0	0	0				0	0	0	0	0	0	0	0	0				0	0	0	0	0	0	0	0	0				0	0	0	0	0	0	0	0	0				0
Enterococcus hirae	0	0	0	0	0	0	0	0	0				0	0	0	0	0	0	0	0	0				0	0	0	0	0	0	0	0	0				0	0	0	0	0	0	0	0	0				0
Enterococcus spp.	0.00292087	0	0.00185032	0	0	0	0	0	0				0	0	0	0	0	0	0	0	0				0.0640604	0.00200275	0.00185413	0.0163168	0	0	0.0102869	0	0				0	0	0	0	0	0	0	0	0				0.0326794
Escherichia albertii	0.00282258	0.00292968	0.00248619	0.00137427	0.0029092	0.00267481	0.00155135	0.00338929	0.00328096				0.0028951	0.00314067	0.0032395	0.00288714	0.00261304	0.00228842	0.00302837	0.00334019	0.0031229				0.00095897	0.00354736	0.00320445	0.00176315	0	0.00120382	0	0	0				0.00126798	0.00154102	0.00112286	0	0.00133767	0.00137702	0.00125381	0.00145371	0.00141055				0.00074233
Escherichia spp.	0.0146018	0.00140199	0.00142795	0.00844595	0.00137737	0.00120122	0.00975408	0.00193596	0.00147269				0.00603864	0.00652263	0.00533646	0.0061073	0.00548326	0.00499667	0.00632373	0.00507022	0.005434				0.139355	0.00332027	0.00323831	0.128426	0.00125386	0	0.156299	0	0				0.0106725	0.00132241	0.00110882	0.0118192	0.00102196	0.00130391	0.00927662	0.00104674	0.00156545				0.0523355
Fournierella massiliensis	0	0	0	0	0	0	0	0	0				0	0	0	0	0	0	0	0	0				0	0	0	0	0	0	0	0	0				0	0	0	0	0	0	0	0	0				0
Hungatella effluvii	0	0	0	0	0	0	0	0	0				0	0	0	0	0	0	0	0	0				0	0	0	0	0	0	0	0	0				0.00263891	0.00172608	0.00206982	0	0	0	0.00135631	0.00149172	0.00147306	Anova	0.000201091		0
Paeniclostridium sordellii	0	0	0	0	0	0	0	0	0				0	0	0	0	0	0	0	0	0				0	0	0	0	0	0	0	0	0				0.00306691	0.00243118	0	0	0	0	0	0	0				0
Phascolarctobacterium faecium	0	0	0	0	0	0	0	0	0				0	0	0	0	0	0	0	0	0				0	0	0	0	0	0	0	0	0				0	0	0	0	0	0	0	0	0				0
Phascolarctobacterium succinatutens	0	0	0	0	0	0	0	0	0				0	0	0	0	0	0	0	0	0				0	0	0	0	0	0	0.00266936	0.00482951	0.0117267				0	0	0	0	0	0	0	0	0				0
Phocaeicola vulgatus	0	0	0	0	0	0	0	0	0				0	0	0	0	0	0	0	0	0				0.00284456	0.0047195	0.00540698	0.00198057	0.00230201	0.00462023	0.00241509	0.0043761	0.00448895				0.00244313	0.00364806	0.00360155	0.00486538	0.00473094	0.00654106	0.00335545	0.00348284	0.00355763	Anova	0.0292491		0
Romboutsia lituseburensis	0	0	0	0	0	0	0	0	0				0	0	0	0	0	0	0	0	0				0	0	0	0	0	0	0	0	0				0	0	0	0	0	0	0	0	0				0
Ruminococcus spp.	0	0	0	0	0	0	0	0	0				0	0	0	0	0	0	0	0	0				0	0	0	0	0	0	0	0	0				0.00506521	0.00313172	0.00284962	0	0	0.00191112	0	0	0	Kruskal–Wallis		0.0429176	0
Streptococcus gallolyticus	0	0	0	0	0	0	0	0	0				0.00938249	0.0104883	0.0109181	0.0212177	0.0293696	0.0260475	0.0249011	0.0407435	0.0265737	Anova	0.0457929	0.0123167	0	0	0	0	0	0	0	0	0				0	0	0	0	0	0	0	0	0				0.0626233
Streptococcus spp.	0	0	0	0	0	0	0	0	0				0.00327947	0.00299422	0.00338544	0.00629181	0.00831753	0.00776327	0.0076266	0.0131981	0.00728655	Anova		0.0287803	0	0	0	0	0	0	0	0	0				0	0	0	0	0	0	0	0	0				0.148976
[truncated: 71 more columns]

## Sheet: Table S3
Table S3. Taxa significantly associated with botanical treatments (AVG and DR) based on linear mixed-effects model (MaAsLin2). Only taxa showing p-value < 0.05 are reported.
Taxonomy	Treatment (vs CTRL)	Coefficient	Standard Error	p-value	q-value
Paraclostridium bifermentans	AVG	-1.77543	0.307094	1.45725e-07	6.6159e-05
Paraclostridium bifermentans	DR	-1.4588	0.307094	9.07898e-06	0.00206093
Enterocloster unknown_species	DR	-0.618259	0.142767	4.37724e-05	0.00662423
Blautia unknown_species	DR	-0.416913	0.105022	0.000158939	0.0144316
Blautia unknown_species	AVG	-0.416913	0.105022	0.000158939	0.0144316
Enterocloster unknown_species	AVG	-0.54883	0.142767	0.000245272	0.016063
Enterococcus hirae	AVG	-0.787414	0.204981	0.000247667	0.016063
Enterocloster bolteae	AVG	-0.340176	0.0940932	0.000529746	0.0267228
Enterocloster bolteae	DR	-0.340176	0.0940932	0.000529746	0.0267228
Bifidobacterium pseudocatenulatum	AVG	-0.257779	0.0728636	0.000683082	0.0310119
Eisenbergiella tayi	DR	-0.312897	0.0905791	0.000894763	0.0369293
Lacrimispora unknown_species	DR	-0.341996	0.103455	0.00143319	0.0542225
Ruminococcus unknown_species	DR	-0.299452	0.0916223	0.00161036	0.0562386
Hungatella unknown_species	DR	-0.304061	0.0950165	0.00198748	0.0644512
Hungatella hathewayi	DR	-0.614842	0.19391	0.00217367	0.0657896
Bacteroides intestinalis	DR	-0.791443	0.257095	0.00287195	0.0786406
Bacteroides koreensis	DR	-0.43192	0.140689	0.00294469	0.0786406
Phocaeicola massiliensis	DR	-0.486103	0.163309	0.0038807	0.0880919
Phocaeicola vulgatus	DR	-0.475946	0.158995	0.00369342	0.0880919
Romboutsia unknown_species	DR	0.334978	0.111364	0.00353939	0.0880919
Enterocloster clostridioformis	AVG	-0.550378	0.188635	0.00460484	0.0944123
Enterocloster clostridioformis	DR	-0.550378	0.188635	0.00460484	0.0944123
Ruminococcus unknown_species	AVG	-0.266119	0.0916223	0.004783	0.0944123
Bacteroides caccae	DR	-0.711773	0.249269	0.00550438	0.103902
Clostridium butyricum	DR	-0.173073	0.0624542	0.00697982	0.103902
Clostridium butyricum	AVG	-0.173073	0.0624542	0.00697982	0.103902
Enterococcus hirae	DR	-0.573466	0.204981	0.00648143	0.103902
Lachnoclostridium unknown_species	DR	-0.196788	0.0711623	0.00709466	0.103902
Lachnoclostridium unknown_species	AVG	-0.196788	0.0711623	0.00709466	0.103902
Lacrimispora unknown_species	AVG	-0.292138	0.103455	0.00602077	0.103902
Paeniclostridium sordellii	DR	0.764207	0.269797	0.00587443	0.103902
Romboutsia lituseburensis	DR	0.568833	0.20993	0.00827792	0.117443
Bifidobacterium adolescentis	DR	-0.653788	0.243906	0.00896643	0.123356
Hungatella hathewayi	AVG	-0.515368	0.19391	0.00953871	0.12737
Emergencia timonensis	DR	0.219853	0.0846232	0.0112055	0.145351
Clostridium perfringens	AVG	-0.642824	0.250512	0.0122023	0.152791
Lactobacillus mucosae	DR	0.338163	0.132689	0.0127813	0.152791
Sutterella unknown_species	AVG	-0.108578	0.0427729	0.0131252	0.152791
Sutterella unknown_species	DR	-0.108578	0.0427729	0.0131252	0.152791
Eisenbergiella massiliensis	DR	-0.172179	0.068589	0.0141328	0.160407
Bifidobacterium pseudocatenulatum	DR	-0.180604	0.0728636	0.0153463	0.166177
Eisenbergiella unknown_species	AVG	-0.132239	0.053562	0.0157392	0.166177
Eisenbergiella unknown_species	DR	-0.132239	0.053562	0.0157392	0.166177
Bacteroides intestinalis	AVG	-0.617164	0.257095	0.0187539	0.172029
Bifidobacterium unknown_species	AVG	-0.138599	0.0583952	0.0200827	0.172029
Bifidobacterium unknown_species	DR	-0.138599	0.0583952	0.0200827	0.172029
Clostridium celatum	DR	0.156994	0.0660292	0.0198727	0.172029
Clostridium unknown_species	DR	-0.816726	0.33994	0.0186575	0.172029
Fournierella massiliensis	DR	0.215693	0.0908267	0.0200167	0.172029
Fusobacterium ulcerans	DR	0.136721	0.0561243	0.0171295	0.172029
Hungatella unknown_species	AVG	-0.226939	0.0950165	0.0193389	0.172029
Lactobacillus mucosae	AVG	0.318048	0.132689	0.0189257	0.172029
Romboutsia unknown_species	AVG	0.26613	0.111364	0.0192744	0.172029
Phocaeicola vulgatus	AVG	-0.374486	0.158995	0.0210198	0.176722
Acinetobacter johnsonii	DR	0.116294	0.0514309	0.0265352	0.180423
Bacteroides cellulosilyticus	AVG	0.506013	0.223435	0.0263073	0.180423
Bacteroides uniformis	AVG	0.714448	0.308936	0.0233819	0.180423
Bifidobacterium adolescentis	AVG	-0.562958	0.243906	0.0236448	0.180423
Bifidobacterium longum	AVG	0.473381	0.209483	0.0266263	0.180423
Eisenbergiella tayi	AVG	-0.210768	0.0905791	0.0225674	0.180423
Enterocloster asparagiformis	DR	-0.287026	0.125917	0.0253719	0.180423
Enterococcus durans	DR	0.304744	0.132083	0.0236958	0.180423
Fusobacterium gonidiaformans	DR	-0.148507	0.0653972	0.0259141	0.180423
Fusobacterium gonidiaformans	AVG	-0.148507	0.0653972	0.0259141	0.180423
Lacrimispora indolis	DR	-0.230865	0.102057	0.026473	0.180423
Lacrimispora indolis	AVG	-0.230865	0.102057	0.026473	0.180423
Paeniclostridium sordellii	AVG	0.622567	0.269797	0.0236773	0.180423
Bifidobacterium bifidum	DR	0.340161	0.151509	0.0275902	0.184205
Akkermansia muciniphila	DR	0.384424	0.172922	0.0291031	0.188603
Bacteroides faecis	AVG	-0.317902	0.143047	0.029156	0.188603
Phascolarctobacterium succinatutens	DR	0.199687	0.090048	0.0294952	0.188603
Clostridium nigeriense	DR	-0.301088	0.136477	0.0303163	0.191161
Enterococcus durans	AVG	0.289357	0.132083	0.0314578	0.195642
Romboutsia lituseburensis	AVG	0.456791	0.20993	0.0325881	0.199933
Coprococcus phoceensis	AVG	-0.155426	0.0718751	0.0336481	0.201003
Coprococcus phoceensis	DR	-0.155426	0.0718751	0.0336481	0.201003
Clostridium unknown_species	AVG	-0.733009	0.33994	0.0341422	0.201306
Bacteroides clarus	DR	-0.217653	0.101324	0.03481	0.202612
Corallococcus unknown_species	AVG	0.148674	0.0696188	0.0355269	0.204167
Clostridium perfringens	DR	-0.533433	0.250512	0.0363778	0.206444
Bacteroides cellulosilyticus	DR	0.468708	0.223435	0.0391671	0.213687
Clostridium celatum	AVG	0.138345	0.0660292	0.0393975	0.213687
Fournierella massiliensis	AVG	0.190163	0.0908267	0.0395369	0.213687
Parabacteroides johnsonii	DR	-0.0660951	0.0314461	0.0387937	0.213687
Clostridium nigeriense	AVG	-0.281406	0.136477	0.0425446	0.226618
Emergencia timonensis	AVG	0.17373	0.0846232	0.0434267	0.226618
Lactococcus lactis	DR	0.197437	0.0960346	0.0431387	0.226618
Bifidobacterium bifidum	AVG	0.30934	0.151509	0.0445589	0.229883
Eisenbergiella massiliensis	AVG	-0.138845	0.068589	0.0463619	0.236498
Bacteroides stercoris	AVG	0.0935469	0.046563	0.0479929	0.23687
Enterocloster asparagiformis	AVG	-0.253692	0.125917	0.0473763	0.23687
Phocaeicola massiliensis	AVG	-0.328084	0.163309	0.0480001	0.23687

## Sheet: Table S4
Table S4. Quality-filtering report of transcriptomic data of Bacteroides ovatus 39F and Bacteroides uniformis 176F. AVG, Aloe Vera Gel; DR, Dandelion Root.
Sample	Sequenced reads	High quality reads	rRNA tRNA filtering	Classified reads
176F-55F-AVG-1_S28	2609957	2022823	1952555 out of 2012473	9961
176F-55F-AVG-2_S29	3482050	2777547	2749802 out of 2771714	9974
176F-55F-AVG-3_S30	3623134	2892805	2833819 out of 2881380	9965
176F-55F-DR-1_S31	2652207	1941887	1905949 out of 1923118	9980
176F-55F-DR-2_S32	3108793	2473635	2437401 out of 2466843	9975
176F-55F-DR-3_S33	3079119	2555503	2541043 out of 2551937	9981
176F-AVG-1_S22	3178830	2195796	2029992 out of 2177653	9933
176F-AVG-2_S23	3526430	1683595	1596019 out of 1647792	9901
176F-AVG-3_S24	3731477	2625197	2572806 out of 2607264	9952
176F-DR-1_S25	3101362	1294514	1031868 out of 1243017	9842
176F-DR-2_S26	4210046	2501093	2207438 out of 2270893	9837
176F-DR-3_S27	2908806	2180354	2111162 out of 2159347	9932
39F-176F-AVG-1_S16	3403306	2685630	2657656 out of 2674125	9957
39F-176F-AVG-2_S17	2614058	2195674	2181938 out of 2193063	9965
39F-176F-AVG-3_S18	3446363	2675523	2637662 out of 2664761	9949
39F-176F-DR-1_S19	3439490	2883707	2845165 out of 2876692	9964
39F-176F-DR-2_S20	3470056	2740269	2692157 out of 2726302	9948
39F-176F-DR-3_S21	2815233	2218177	2161326 out of 2207040	9971
39F-AVG-1_S10	2670938	2174919	2108920 out of 2169545	9970
39F-AVG-2_S11	3047952	2603311	2572224 out of 2592604	9961
39F-AVG-3_S12	4259097	3576427	3456043 out of 3566514	9968
39F-DR-1_S13	1858185	690357	605972 out of 656715	9902
39F-DR-2_S14	2240228	577694	507938 out of 539504	9793
39F-DR-3_S15	2095760	1419975	966862 out of 1396032	9893

## Sheet: Table S5
Table S5. Differentially expressed genes of the bi-association Bacteroides ovatus 39F and Bacteroides uniformis 176F vs only Bacteroides ovatus 39F on AVG. Genes up-regulated and with p-value<0.05 are highlighted in green.
locus_tag	logFC	logCPM	PValue	FDR	Annotation
39F_4051	5.57312	0.914146	7.40488e-05	0.00131273	HMG-box domain-containing protein
39F_3853	4.90975	0.556744	0.00193551	0.0162773	GIY-YIG nuclease family protein
39F_2484	4.19005	1.78744	5.24917e-08	3.24506e-06	malonyl-ACP O-methyltransferase BioC
39F_3880	4.04335	2.41077	5.6369e-10	7.34626e-08	TolC family protein
39F_3314	3.79171	9.31831	2.09992e-22	3.37527e-19	transcription termination factor Rho
39F_3281	3.71858	0.930998	0.00058065	0.00642177	hypothetical protein
39F_1820	3.65509	1.40329	6.34576e-06	0.000189173	hypothetical protein
39F_2720	3.43711	5.20889	5.24685e-16	2.10836e-13	GH92 family glycosyl hydrolase
39F_0087	3.412	5.5485	2.56451e-16	1.23661e-13	TIR domain-containing protein
39F_2327	3.27524	0.685619	0.00672934	0.0401595	hypothetical protein
39F_1971	3.2598	5.60513	1.18712e-15	4.40332e-13	cyclodeaminase/cyclohydrolase family protein
39F_0597	3.20773	5.5059	6.24682e-15	2.15158e-12	hypothetical protein
39F_1371	3.15543	3.1299	1.47686e-09	1.73693e-07	PepSY-associated TM helix domain-containing protein
39F_2031	2.95413	1.3168	0.000186158	0.00270377	hypothetical protein
39F_0086	2.93375	6.5583	3.65761e-14	1.10231e-11	toll/interleukin-1 receptor domain-containing protein
39F_4304	2.82437	3.29821	2.71146e-09	2.56366e-07	gliding motility lipoprotein GldH
39F_0654	2.81956	1.50533	9.77787e-05	0.00164856	VOG0244
39F_3652	2.8098	6.73794	2.24204e-13	5.69006e-11	YncE family protein
39F_1479	2.71478	0.866844	0.00923989	0.0491442	hypothetical protein
39F_1972	2.69606	6.80502	1.19658e-12	2.62268e-10	histidine ammonia-lyase
39F_3770	2.69441	2.86181	3.18439e-07	1.55102e-05	MarR family transcriptional regulator
39F_1453	2.67132	5.52621	1.50217e-11	2.68277e-09	SusD family
39F_1996	2.65438	3.86673	2.79403e-09	2.59092e-07	type VI secretion system TssO
39F_2899	2.64524	6.75187	3.12687e-12	6.2824e-10	hypothetical protein
39F_0936	2.62754	4.03662	1.69428e-09	1.89996e-07	RNA polymerase sigma-70 factor
39F_5153	2.59371	1.10683	0.00491886	0.0322704	hypothetical protein
39F_3771	2.58732	2.59689	2.43482e-06	8.76171e-05	plasmid recombination protein
39F_5193	2.58621	4.46748	1.01276e-09	1.25219e-07	hypothetical protein
39F_4618	2.56955	6.9361	8.32254e-12	1.54351e-09	HAMP domain-containing histidine kinase
39F_0939	2.54462	5.17094	1.47556e-10	2.31185e-08	TonB-dependent receptor
39F_0616	2.52919	1.87754	8.41221e-05	0.00145389	hypothetical protein
39F_3008	2.52234	4.75528	3.6495e-10	5.02797e-08	His-Xaa-Ser system radical SAM maturase HxsB
39F_1913	2.50356	5.31051	2.49672e-10	3.64823e-08	TlpA family protein disulfide reductase
39F_4297	2.44749	4.69192	2.28294e-09	2.2934e-07	C10 family peptidase
39F_2485	2.41198	2.24125	3.81462e-05	0.000813899	malonyl-ACP O-methyltransferase BioC
39F_4617	2.41076	6.27966	1.9275e-10	2.9045e-08	response regulator
39F_4298	2.39023	5.1964	1.60276e-09	1.84012e-07	hypothetical protein
39F_4006	2.38345	5.67136	8.10357e-10	1.0283e-07	hypothetical protein
39F_4240	2.37348	3.57641	1.18436e-07	6.48974e-06	DNA/RNA non-specific endonuclease
39F_3705	2.35799	5.24513	1.86315e-09	1.99647e-07	sel1 repeat family protein
39F_4005	2.31548	6.74318	5.46265e-10	7.31691e-08	response regulator
39F_4296	2.26798	3.29516	1.28868e-06	5.09345e-05	C10 family peptidase
39F_0521	2.24382	6.36773	2.33936e-09	2.30212e-07	KilA-N domain-containing protein
39F_4924	2.2358	3.17192	4.16323e-06	0.000136095	pectate lyase
39F_0459	2.23543	2.29278	4.95265e-05	0.000970799	group II intron reverse transcriptase/maturase
39F_0899	2.23411	5.7371	6.71996e-09	5.49214e-07	SH3 domain-containing protein
39F_0938	2.22611	7.01805	2.04907e-09	2.14796e-07	FecR domain-containing protein
39F_2636	2.21794	1.97438	0.000341407	0.00431939	hypothetical protein
39F_4072	2.21673	2.76535	1.70469e-05	0.000412356	hypothetical protein
39F_4244	2.20703	7.1626	2.19008e-09	2.24693e-07	phenylacetate--CoA ligase
39F_0076	2.20207	6.22855	5.02873e-09	4.3301e-07	hypothetical protein
39F_3044	2.18991	1.31781	0.00278148	0.0209895	hypothetical protein
39F_1672	2.17546	6.80526	4.74865e-09	4.16327e-07	GH92 family glycosyl hydrolase
39F_0937	2.17174	5.58236	1.9413e-08	1.31844e-06	hypothetical protein
39F_1368	2.16963	1.49221	0.0023355	0.0187696	TonB-dependent receptor
39F_1994	2.15729	6.5299	6.85228e-09	5.50695e-07	type VI secretion system protein TssR
39F_3654	2.14676	6.7922	7.19516e-09	5.68772e-07	TlpA family protein disulfide reductase
39F_3634	2.14548	1.66831	0.00224585	0.0181096	hypothetical protein
39F_4007	2.1396	8.16175	4.25247e-09	3.7973e-07	reverse transcriptase family protein
39F_3009	2.13648	3.1489	5.70449e-06	0.000173	His-Xaa-Ser system protein HxsD
39F_3093	2.1336	1.93523	0.000922643	0.00921115	toprim domain-containing protein
39F_3010	2.13167	6.60731	9.60711e-09	7.35325e-07	peptidoglycan-binding protein
39F_0667	2.10638	1.61028	0.00196384	0.0163245	AAA family ATPase
39F_1997	2.09903	4.64495	1.6203e-07	8.68123e-06	type VI secretion system TssO
39F_0755	2.0977	7.49686	1.03289e-08	7.78218e-07	transglutaminase-like domain-containing protein
39F_2999	2.09244	7.27041	1.15774e-08	8.58868e-07	TPR repeat-containing protein DDB_G0287407
39F_3959	2.08595	6.64961	1.93773e-08	1.31844e-06	tyrosine-type recombinase/integrase
39F_4071	2.07438	3.08023	2.79183e-05	0.000626149	ssDNA-binding domain-containing protein
39F_4243	2.06816	6.28879	3.24179e-08	2.08426e-06	indolepyruvate oxidoreductase subunit beta
39F_4936	2.06761	5.92583	4.59507e-08	2.87759e-06	hypothetical protein
39F_1625	2.05845	6.9403	2.34875e-08	1.57301e-06	acyltransferase family protein
39F_1991	2.04964	10.9196	1.22042e-08	8.91643e-07	phage baseplate assembly protein V
39F_2637	2.01246	4.21858	9.10315e-07	3.75174e-05	primase C-terminal domain-containing protein
39F_4616	2.00787	3.32578	9.74882e-06	0.000269094	Na+/H+ antiporter NhaC family protein
39F_0520	1.98922	5.10942	2.94004e-07	1.46154e-05	threonyl/alanyl tRNA synthetase SAD
39F_1565	1.98563	7.16896	5.6144e-08	3.42692e-06	PD-(D/E)XK nuclease family protein
39F_4606	1.97619	3.32533	1.70526e-05	0.000412356	STN and carboxypeptidase regulatory-like domain-containing protein
39F_1326	1.96828	9.52876	4.36282e-08	2.7681e-06	type I DNA topoisomerase
39F_3653	1.94649	9.25387	6.14086e-08	3.64836e-06	TonB-dependent receptor plug domain-containing protein
39F_5053	1.93928	4.16051	2.32382e-06	8.48897e-05	hypothetical protein
39F_3650	1.93871	9.17643	7.00961e-08	4.02385e-06	tryptophanase
39F_2507	1.93698	7.91599	9.0456e-08	5.13151e-06	ribonuclease R
39F_0475	1.93301	1.48909	0.00515662	0.0333314	immunity 44 family protein
39F_0306	1.91943	1.89089	0.00208414	0.0170046	alpha/beta hydrolase
39F_1448	1.90993	5.16504	6.22601e-07	2.79306e-05	MFS transporter
39F_5149	1.90647	2.26834	0.000496179	0.00570837	hypothetical protein
39F_1450	1.9018	7.38607	1.67984e-07	8.90128e-06	GH32 C-terminal domain-containing protein
39F_2456	1.89396	4.72428	1.67805e-06	6.52546e-05	glycoside hydrolase family 2 protein
39F_4705	1.87594	6.43818	3.55988e-07	1.69958e-05	glycoside hydrolase family 20 protein
39F_1865	1.87503	6.61207	3.36585e-07	1.62301e-05	glycosyltransferase family 2 protein
39F_0747	1.87153	5.00291	1.23101e-06	4.90573e-05	sulfatase-like hydrolase/transferase
39F_4780	1.86269	3.85776	1.13555e-05	0.000302521	WGR domain-containing protein
39F_1122	1.86092	3.53074	4.15361e-05	0.000859602	S9 family peptidase
39F_1452	1.85629	4.53735	4.1673e-06	0.000136095	fimbrillin family protein
39F_1347	1.8495	10.0993	2.3437e-07	1.17722e-05	TonB-dependent receptor
39F_2002	1.83782	8.86512	2.97234e-07	1.46251e-05	type VI secretion system baseplate subunit TssF
39F_0081	1.83771	3.08171	0.000106032	0.00176305	hypothetical protein
39F_1506	1.82348	7.5337	4.68362e-07	2.17158e-05	hypothetical protein
39F_2008	1.82093	1.59823	0.00557812	0.0350722	hypothetical protein
39F_4608	1.82063	2.10037	0.00260669	0.0201757	RNA polymerase sigma-70 factor
39F_3353	1.8161	5.0418	3.1193e-06	0.000108211	RNA polymerase sigma factor
39F_3883	1.81591	5.20246	2.29028e-06	8.43033e-05	helicase
39F_3315	1.81508	3.02311	0.000196091	0.00281414	sulfatase-like hydrolase/transferase
39F_3035	1.81472	2.13681	0.00162025	0.0140015	FlxA-like family protein
39F_0748	1.81417	2.56297	0.000546652	0.00614441	sulfatase-like hydrolase/transferase
39F_4295	1.81195	1.73727	0.00814062	0.0455222	hypothetical protein
39F_5054	1.81082	3.63871	3.45322e-05	0.000746701	hypothetical protein
39F_2301	1.80964	2.45988	0.000916721	0.00919008	AGE family epimerase/isomerase
39F_0977	1.80738	8.68397	4.56804e-07	2.13855e-05	helix-turn-helix domain-containing protein
39F_3096	1.80691	4.90547	3.72224e-06	0.000124862	hypothetical protein
39F_3772	1.80274	3.96766	1.12751e-05	0.000302046	OmpA family protein
39F_1189	1.79714	6.26328	1.30258e-06	5.10655e-05	ferrichrome ABC transporter substrate-binding protein
39F_1990	1.79424	8.32513	5.847e-07	2.65983e-05	tetratricopeptide repeat protein
39F_3303	1.78673	7.24405	8.67166e-07	3.60472e-05	polyphosphate kinase 1
39F_0522	1.78616	6.88342	9.52679e-07	3.86325e-05	YdcF family protein
39F_2457	1.78607	4.37932	1.24444e-05	0.000326124	hypothetical protein
39F_0675	1.78259	3.57434	6.24565e-05	0.00114949	AAA family ATPase
39F_4574	1.7778	8.06392	7.86797e-07	3.29907e-05	HU family DNA-binding protein
39F_5156	1.76863	10.2545	7.12528e-07	3.09533e-05	PanM family protein
39F_4575	1.75081	5.04218	5.08939e-06	0.000156893	HU family DNA-binding protein
39F_2458	1.74597	5.29546	4.84191e-06	0.000153603	SusD family outer membrane lipoprotein NanU
39F_0353	1.74381	5.19768	5.10729e-06	0.000156893	glycosyltransferase family 2 protein
39F_3669	1.73206	2.35487	0.000774063	0.00814963	PAS domain-containing protein
39F_3769	1.70271	2.22767	0.0028868	0.0215482	hypothetical protein
39F_2887	1.69769	4.46231	2.20737e-05	0.000519217	tetratricopeptide repeat protein
39F_0922	1.69683	7.24357	2.70363e-06	9.58597e-05	sugar phosphate isomerase/epimerase
39F_0978	1.69651	7.66179	2.49265e-06	8.90336e-05	hypothetical protein
39F_5055	1.69568	8.14287	2.20704e-06	8.18643e-05	ATP-binding protein
39F_2998	1.68965	3.61063	8.16967e-05	0.00142217	hypothetical protein
39F_4459	1.68698	7.14267	3.34772e-06	0.000115305	hypothetical protein
39F_3097	1.68535	2.18848	0.00447947	0.0298755	selenium-binding protein
39F_5208	1.68426	9.01848	2.34971e-06	8.51901e-05	IS1182 family transposase
39F_2900	1.6767	6.67101	4.17712e-06	0.000136095	CHAT domain-containing protein
39F_5081	1.66892	2.19819	0.00219081	0.0177847	Gfo/Idh/MocA family oxidoreductase
39F_3651	1.66224	4.41788	4.32747e-05	0.000876766	VPLPA-CTERM sorting domain-containing protein
39F_4365	1.65568	4.17369	5.21857e-05	0.00101878	AAA family ATPase
39F_3419	1.65278	9.69071	3.4013e-06	0.00011632	ribonuclease Y
39F_3316	1.65271	5.80287	9.06175e-06	0.000252577	HAMP domain-containing histidine kinase
39F_1751	1.64304	5.23166	1.56814e-05	0.000389771	alpha/beta fold hydrolase
39F_2764	1.64268	2.63968	0.000931338	0.00925961	phage integrase SAM-like domain-containing protein
39F_1970	1.63638	7.01282	6.20254e-06	0.000186929	imidazolonepropionase
39F_0607	1.63492	7.1291	6.45145e-06	0.000189861	secondary thiamine-phosphate synthase enzyme YjbQ
39F_2455	1.63314	5.29435	1.71031e-05	0.000412356	T9SS type A sorting domain-containing protein
39F_0807	1.62806	9.18179	4.8023e-06	0.000153356	NADP-dependent isocitrate dehydrogenase
39F_2251	1.62656	6.49255	8.69098e-06	0.000245075	NAD(P)H-hydrate dehydratase
39F_4702	1.62587	6.50227	8.99179e-06	0.000252084	SusD family outer membrane lipoprotein NanU
39F_4803	1.62122	9.90916	5.05888e-06	0.000156893	glucuronate isomerase
39F_1758	1.61969	4.8216	2.73371e-05	0.000618871	response regulator
39F_0887	1.61409	3.68143	0.000211941	0.00295589	HAD family hydrolase
39F_2375	1.60987	5.69196	1.51811e-05	0.000381266	XRE family transcriptional regulator
39F_3283	1.60902	4.16505	7.54803e-05	0.00133321	2-aminoethylphosphonate--pyruvate transaminase
39F_2459	1.60705	8.30896	6.81309e-06	0.000199107	TonB-dependent receptor
39F_1864	1.60059	3.91392	9.7114e-05	0.0016431	acyltransferase
39F_0940	1.59825	3.43812	0.000399419	0.00486364	hypothetical protein
39F_4694	1.59742	6.0435	1.5531e-05	0.000388034	virulence protein E
39F_1914	1.58447	6.99841	1.16928e-05	0.000308103	TlpA family protein disulfide reductase
39F_4092	1.58161	9.4479	8.51295e-06	0.000241467	aspartate carbamoyltransferase
39F_3792	1.57407	3.43583	0.000399419	0.00486364	hypothetical protein
39F_0673	1.57331	3.19079	0.0004601	0.00537559	MBL fold metallo-hydrolase
39F_1239	1.57238	6.8768	1.40198e-05	0.000359594	hypothetical protein
39F_1121	1.57185	2.65104	0.00141825	0.0129034	ORF6N domain-containing protein
39F_1563	1.57138	4.15667	0.00011713	0.00190811	radical SAM protein
39F_4703	1.57116	8.08095	1.08638e-05	0.000294298	TonB-dependent receptor
39F_0244	1.5649	8.77005	1.09529e-05	0.000295056	hypothetical protein
39F_0900	1.56198	3.15758	0.000573219	0.00635417	MmcQ/YjbR family DNA-binding protein
39F_4647	1.55756	3.36891	0.000460415	0.00537559	glycoside hydrolase family 18
39F_3476	1.55429	5.26803	4.09399e-05	0.000859602	peptidoglycan DD-metalloendopeptidase family protein
39F_0750	1.54964	5.08251	5.8518e-05	0.00110224	lipoprotein
39F_0806	1.54707	10.0933	1.27265e-05	0.000331714	citrate/2-methylcitrate synthase
39F_2460	1.54305	8.28625	1.50039e-05	0.000380782	FecR domain-containing protein
39F_2847	1.53823	7.50927	1.81094e-05	0.000434446	SDR family NAD(P)-dependent oxidoreductase
39F_1042	1.53738	6.41904	2.50919e-05	0.000576157	sigma-70 family RNA polymerase sigma factor
39F_2053	1.52872	2.20679	0.00701155	0.0412589	helix-turn-helix domain-containing protein
39F_0031	1.52605	8.01241	1.88737e-05	0.000450539	insulinase family protein
39F_1995	1.52534	4.24369	0.000194665	0.00280202	PKD domain-containing protein
39F_1041	1.52146	5.78034	4.12337e-05	0.000859602	hypothetical protein
39F_3376	1.51407	5.69325	4.18693e-05	0.000862794	zinc-ribbon domain-containing protein
39F_1284	1.51122	8.86368	2.10395e-05	0.000497316	ribokinase
39F_1190	1.50875	8.22386	2.26638e-05	0.000527945	acetyl-CoA hydrolase
39F_2589	1.50713	5.48219	5.99353e-05	0.00111157	hypothetical protein
39F_1829	1.50595	7.79533	2.54493e-05	0.000581595	LacI family DNA-binding transcriptional regulator
39F_1628	1.50528	6.17082	4.3219e-05	0.000876766	exopolysaccharide biosynthesis protein
39F_4093	1.50313	6.47349	3.68469e-05	0.00078967	aspartate carbamoyltransferase regulatory subunit
39F_5021	1.49754	3.82173	0.000255845	0.00337995	Starch-binding associating with outer membrane
39F_1989	1.48845	6.30943	4.62969e-05	0.000926322	immunity 17 family protein
39F_1657	1.48415	4.79477	0.000130709	0.00206932	GH92 family glycosyl hydrolase
39F_1345	1.48186	7.79917	3.37298e-05	0.000732635	glycan-binding surface protein
39F_1814	1.48116	8.93702	3.00128e-05	0.000666921	PIN domain-containing protein
39F_2303	1.4807	10.2392	2.84674e-05	0.000635508	tyrosine-protein phosphatase
39F_4343	1.47378	5.77808	7.20243e-05	0.0012863	hypothetical protein
39F_5148	1.47247	5.3611	8.54017e-05	0.00146551	DEAD/DEAH box helicase
39F_3778	1.47139	7.48377	4.02982e-05	0.000856025	TonB-dependent receptor
39F_3266	1.4697	3.02783	0.00146611	0.0132336	TonB-dependent receptor
39F_4974	1.46893	6.61911	5.31563e-05	0.0010294	gliding motility-associated C-terminal domain-containing protein
39F_3731	1.46631	2.83615	0.00202739	0.0167113	phage integrase SAM-like domain-containing protein
39F_2724	1.46609	2.70095	0.00368273	0.0258488	glycosyl hydrolase family 76
39F_1828	1.46375	7.82305	4.15026e-05	0.000859602	UxaA family hydrolase
39F_4781	1.4619	3.28448	0.000924875	0.00921436	WGR domain-containing protein
39F_0665	1.46125	2.62393	0.00508107	0.0329756	DNA (cytosine-5-)-methyltransferase
39F_0074	1.45347	5.39633	0.000107577	0.00177972	flotillin family protein
39F_1346	1.45333	8.66589	4.23349e-05	0.000868054	SusD family
39F_0427	1.44938	2.38197	0.00711663	0.0414528	hypothetical protein
39F_4825	1.44545	6.20049	7.9414e-05	0.00139757	helix-turn-helix domain-containing protein
39F_1745	1.44214	5.42529	0.000126825	0.0020385	alpha/beta fold hydrolase
39F_4811	1.43855	5.65121	0.000109493	0.00180196	hypothetical protein
39F_2304	1.43203	8.25659	5.61908e-05	0.00107825	DEAD/DEAH box helicase
39F_1684	1.43051	6.55345	7.97458e-05	0.00139831	sensor histidine kinase
39F_2426	1.42491	7.74187	6.45011e-05	0.00117812	methionine--tRNA ligase
39F_3754	1.42411	7.17604	7.37396e-05	0.00131208	TonB-dependent receptor
39F_2001	1.42367	8.30554	6.14606e-05	0.00113549	ATP-dependent Clp protease ATP-binding subunit
39F_3798	1.42158	3.14136	0.00160151	0.0139379	toprim domain-containing protein
39F_1789	1.4178	10.2925	5.94887e-05	0.00110903	alanine dehydrogenase
39F_5194	1.41407	5.40929	0.000147488	0.00225773	hypothetical protein
39F_0908	1.41155	5.95221	0.000129788	0.00206546	MlaD family protein
39F_2898	1.41128	10.2798	6.42209e-05	0.00117746	SUMF1/EgtB/PvdO family nonheme iron enzyme
39F_3855	1.41071	5.98737	0.000117541	0.00190835	type I restriction endonuclease subunit R
39F_4321	1.40853	5.33298	0.000168676	0.00252596	hypothetical protein
39F_0898	1.40801	5.97767	0.00013509	0.0021081	hypothetical protein
39F_2398	1.40035	5.24209	0.000226795	0.00308928	HAMP domain-containing histidine kinase
39F_4831	1.39972	2.97838	0.00298233	0.0220564	Putative auto-transporter adhesin, head GIN domain-containing protein
39F_5163	1.39873	3.99718	0.000818802	0.00840057	hypothetical protein
39F_0756	1.39206	4.37925	0.000433398	0.00519064	transglutaminase domain-containing protein
39F_0729	1.3914	6.88707	0.000110641	0.00181466	acyloxyacyl hydrolase
39F_2588	1.38897	6.43184	0.000132221	0.00207678	hypothetical protein
39F_0728	1.38746	7.63558	0.000100548	0.00168935	chloramphenicol acetyltransferase
39F_3791	1.38698	3.46119	0.00180762	0.0153999	ssDNA-binding domain-containing protein
39F_1942	1.38371	5.51565	0.000224097	0.00306987	50S ribosomal protein L16
39F_2728	1.38114	10.7791	8.98152e-05	0.00153578	hypothetical protein
39F_3993	1.381	2.53961	0.00713094	0.0414782	glycoside hydrolase family 127 protein
39F_1285	1.37988	8.16021	0.000102127	0.001704	TonB-dependent receptor
39F_2372	1.3796	6.22214	0.000156318	0.00238533	response regulator
39F_2878	1.37446	4.78363	0.000365391	0.00458832	PD40 domain-containing protein
39F_4755	1.37427	5.43101	0.000258737	0.00340882	tyrosine recombinase XerD
39F_1366	1.37127	5.92775	0.00018958	0.00273698	carboxypeptidase-like regulatory domain-containing protein
39F_4619	1.364	5.83904	0.000202991	0.00287045	histidine kinase
39F_0694	1.36209	9.11433	0.000116952	0.00190811	RHS repeat protein
39F_2004	1.35661	9.59561	0.00012268	0.00198511	type VI secretion system contractile sheath small subunit
39F_2250	1.35567	7.20481	0.000162643	0.00245082	hypothetical protein
39F_0614	1.35495	7.67664	0.000144615	0.00224946	DNA recombination protein RmuC
39F_3086	1.35306	6.78154	0.000169837	0.00252763	magnesium/cobalt transporter CorA
39F_2441	1.35282	4.56834	0.000516997	0.00589353	Crp/Fnr family transcriptional regulator
39F_4371	1.35039	8.99766	0.000133763	0.00209416	AMP-binding protein
39F_1328	1.35033	3.71356	0.00174295	0.0149281	LruC domain-containing protein
39F_3437	1.34412	4.1937	0.000818585	0.00840057	DEAD/DEAH box helicase family protein
39F_4568	1.3434	6.02807	0.000244952	0.0032719	tetratricopeptide repeat protein
39F_0970	1.3419	7.94946	0.000156951	0.00238743	sodium:proton antiporter
39F_1305	1.33782	6.80345	0.000202579	0.00287045	tetratricopeptide repeat protein
39F_1115	1.33777	8.32762	0.000159872	0.00241663	DNA polymerase I
39F_4607	1.33425	3.36616	0.00304069	0.0223726	FecR family protein
39F_2003	1.33337	3.13514	0.00468245	0.0309611	GPW/gp25 family protein
39F_4708	1.32906	8.55495	0.000173996	0.00256493	reverse transcriptase family protein
39F_1185	1.32734	4.40834	0.000793122	0.00822631	hypothetical protein
39F_4853	1.32406	4.16923	0.000994202	0.00972422	group II intron reverse transcriptase/maturase
39F_1945	1.32362	6.68756	0.000244359	0.0032719	50S ribosomal protein L14
39F_1562	1.3227	7.1705	0.000216878	0.00300513	UvrD-helicase domain-containing protein
39F_0054	1.32181	8.47568	0.000188956	0.00273617	M3 family metallopeptidase
39F_4908	1.31898	7.56691	0.000214587	0.00298195	AAA family ATPase
39F_4139	1.31883	6.69194	0.000254421	0.00337037	acyl-CoA dehydratase activase
39F_1127	1.3173	5.07821	0.0004518	0.00531361	zinc ABC transporter substrate-binding protein
39F_3856	1.31266	3.92716	0.00118089	0.0111872	abortive infection family protein
39F_4235	1.312	5.06384	0.000553594	0.00617923	HipA domain-containing protein
39F_4247	1.31064	7.66446	0.000236125	0.0031983	50S ribosomal protein L20
39F_3864	1.30817	6.62468	0.000300934	0.00386961	AAA domain-containing protein
39F_0004	1.30643	6.02084	0.000342089	0.00431939	RNA polymerase sigma-70 factor
39F_1564	1.3041	5.6135	0.000393481	0.0048279	TonB family protein
39F_3677	1.30256	6.70029	0.000298704	0.00385121	response regulator
39F_0149	1.29648	9.18758	0.000238646	0.00321439	AsmA family protein
39F_1810	1.29249	7.97591	0.000274164	0.00357302	hypothetical protein
39F_0808	1.29208	10.3397	0.000242381	0.00325561	aconitate hydratase
39F_0886	1.29141	5.09069	0.000785433	0.00822631	phage NinH family protein
39F_5155	1.29117	5.68119	0.000486169	0.00563535	response regulator
39F_4059	1.29001	2.71078	0.00826341	0.0459057	plasmid recombination protein
39F_1941	1.28852	7.37286	0.000315064	0.00401914	30S ribosomal protein S3
39F_2550	1.28796	3.65375	0.00224535	0.0181096	TonB-dependent receptor
39F_0171	1.28744	4.21945	0.00121632	0.0115002	TonB-dependent receptor
39F_3375	1.28586	2.67867	0.00832047	0.0459384	hypothetical protein
39F_3098	1.27974	5.88882	0.000499571	0.00570837	phage integrase SAM-like domain-containing protein
39F_3687	1.27762	6.87304	0.000382635	0.00473093	PAS domain-containing protein
39F_4706	1.27702	8.03105	0.000314731	0.00401914	glycoside hydrolase family 2 protein
39F_0971	1.27645	7.47271	0.000342183	0.00431939	EscU/YscU/HrcU family type III secretion system export apparatus switch protein
39F_2958	1.27156	4.09645	0.00159901	0.0139379	IS66 family insertion sequence element accessory protein TnpB
39F_1120	1.26853	4.28883	0.00138724	0.0127415	THUMP domain-containing protein
39F_0089	1.26572	5.82294	0.000587738	0.00648529	peptide chain release factor 1
39F_2268	1.2616	4.76295	0.00109969	0.0105843	glucosylceramidase
39F_1786	1.25977	3.81174	0.00288418	0.0215482	Starch-binding associating with outer membrane
39F_1806	1.25478	8.8573	0.000376078	0.00467384	2-hydroxyacid dehydrogenase
39F_2448	1.254	4.36433	0.00146826	0.0132336	cytochrome c biogenesis protein CcsA
39F_3454	1.25289	7.77431	0.000428152	0.0051485	DNA-binding protein
39F_2193	1.25266	5.21371	0.000769873	0.00812326	glycosyltransferase family 9 protein
39F_0373	1.25109	4.0477	0.00195112	0.0162773	sensor histidine kinase
39F_1895	1.25108	3.83281	0.00243576	0.0192545	SAM-dependent methyltransferase
39F_3755	1.24989	5.4061	0.000732009	0.00784389	sigma-70 family RNA polymerase sigma factor
39F_4567	1.24974	7.46454	0.000446147	0.00528666	BatD family protein
39F_3321	1.2487	5.02456	0.000939819	0.00930556	CapA family protein
39F_3459	1.24342	3.92788	0.0025379	0.0198229	hypothetical protein
39F_4095	1.23517	5.84354	0.000766195	0.00810217	PorT family protein
39F_0255	1.23416	9.22954	0.000459424	0.00537559	RelA/SpoT family protein
39F_0002	1.23201	7.31094	0.000551231	0.00616713	glutamine synthetase III
39F_3312	1.22658	7.64901	0.000558102	0.00621517	tRNA lysidine(34) synthetase TilS
39F_2005	1.21651	12.5054	0.000527071	0.00598008	type VI secretion system contractile sheath protein TssC
39F_3862	1.21576	5.65303	0.000949198	0.00937917	tyrosine-type recombinase/integrase
39F_4758	1.21521	4.12951	0.00293767	0.0218266	ATP-binding protein
39F_3756	1.21497	5.60094	0.000979426	0.00963642	hypothetical protein
39F_1899	1.20368	7.05292	0.000760658	0.00809689	L-asparaginase 2
39F_3780	1.2017	10.3066	0.000624544	0.00682891	epidermal growth-factor receptor (EGFR) L domain
39F_1507	1.20119	4.3938	0.00247282	0.0194201	GAF domain-containing protein
39F_3550	1.19468	9.70834	0.000679644	0.00738118	translation initiation factor IF-2
39F_0882	1.19395	6.9338	0.000842149	0.00860348	glycerol-3-phosphate dehydrogenase
39F_0819	1.19208	3.94556	0.00324734	0.0235679	outer membrane beta-barrel protein
39F_1043	1.19126	6.29302	0.00100823	0.00980174	5-methyltetrahydrofolate--homocysteine methyltransferase
39F_0879	1.18884	8.25981	0.00076614	0.00810217	helix-turn-helix domain-containing protein
39F_1823	1.18719	7.91513	0.000789984	0.00822631	MFS transporter
39F_4681	1.18404	3.05507	0.00879018	0.0474119	hypothetical protein
39F_1270	1.18403	6.87831	0.000951678	0.00938444	endonuclease/exonuclease/phosphatase family protein
39F_3775	1.1826	5.1458	0.00164323	0.0141747	iron ABC transporter permease
39F_0923	1.17911	8.64542	0.000826167	0.00845813	sugar phosphate isomerase/epimerase
39F_4830	1.17794	3.58057	0.00525557	0.0335843	ABC transporter ATP-binding protein
39F_3656	1.17591	5.31748	0.00165055	0.0142124	response regulator transcription factor
39F_0077	1.17457	4.75476	0.00220224	0.0178474	hypothetical protein
39F_1268	1.16784	6.94477	0.00111018	0.0106639	hypothetical protein
39F_1568	1.16759	6.08376	0.00132783	0.012313	transcriptional regulator
39F_1809	1.16148	8.7478	0.000981228	0.00963642	MBL fold metallo-hydrolase
39F_0707	1.16018	4.88079	0.00222809	0.0180266	HAMP domain-containing protein
39F_1119	1.1599	6.37017	0.00131916	0.0122562	serine acetyltransferase
39F_1866	1.15833	8.84121	0.000998591	0.00972769	sugar transferase
39F_4784	1.15801	3.48251	0.00854935	0.0465231	outer membrane beta-barrel protein
39F_5181	1.15678	6.17116	0.00154261	0.0135986	RHS repeat protein
39F_4358	1.15652	4.27935	0.00346804	0.024665	RNA-binding transcriptional accessory protein
39F_2397	1.15514	4.79947	0.0024683	0.0194162	YifB family Mg chelatase-like AAA ATPase
39F_4874	1.15419	6.18351	0.00143749	0.0130293	RNA polymerase sigma-70 factor
39F_4303	1.15345	6.02138	0.00153226	0.0135322	PSP1 protein
39F_1998	1.15217	6.42232	0.00137628	0.0126649	type VI secretion system baseplate subunit TssK
39F_0252	1.15216	6.03385	0.00157859	0.0138904	ParB/RepB/Spo0J family partition protein
39F_2362	1.15174	6.40175	0.00147304	0.0132518	helicase
39F_0692	1.14581	7.43765	0.00125165	0.011788	sensor histidine kinase
39F_0151	1.14474	5.45516	0.00197647	0.0163474	GDSL-type esterase/lipase family protein
39F_3698	1.1363	6.60748	0.00160549	0.0139379	response regulator
39F_4873	1.12933	7.95333	0.00141215	0.0128722	FecR domain-containing protein
39F_0674	1.12932	3.3615	0.00894589	0.0479301	recombinase RecT
39F_3388	1.12914	6.8758	0.00160711	0.0139379	FHA domain-containing protein
39F_3360	1.11869	7.70826	0.00158227	0.0138975	agmatine deiminase family protein
39F_1944	1.1164	5.41656	0.00272257	0.0207241	30S ribosomal protein S17
39F_1032	1.11598	4.76975	0.00337668	0.0241937	S46 family peptidase
39F_4495	1.11571	10.5713	0.00145889	0.0131984	RNA polymerase sigma factor
39F_2957	1.11473	6.73262	0.00190871	0.0161114	IS66 family transposase
39F_0727	1.11052	11.2025	0.00152516	0.0134941	hypothetical protein
39F_1943	1.10778	3.48385	0.00941543	0.0496731	50S ribosomal protein L29
39F_0265	1.10744	3.98935	0.00731785	0.0423609	tetratricopeptide repeat protein
39F_0935	1.1042	6.61404	0.00207808	0.0169839	radical SAM family heme chaperone HemW
39F_0901	1.10379	3.99779	0.00681336	0.0405105	hypothetical protein
39F_2983	1.10374	4.15509	0.00541023	0.0343717	GyrI-like domain-containing protein
39F_2265	1.10246	4.47323	0.00494494	0.0323974	hypothetical protein
39F_4299	1.09927	5.85127	0.00272482	0.0207241	tetratricopeptide repeat protein
39F_4971	1.09518	8.12907	0.00191118	0.0161114	TonB-dependent receptor
39F_2264	1.09248	4.38654	0.00556886	0.0350722	hypothetical protein
39F_1498	1.09102	4.50923	0.00519473	0.0334432	transporter
39F_0495	1.09073	4.79132	0.00423695	0.0287047	UpxY family transcription antiterminator
39F_2374	1.08991	7.72712	0.00205686	0.016839	AMP-binding protein
39F_4434	1.08895	6.12256	0.0027225	0.0207241	phosphate transport regulator
39F_1808	1.08851	8.02589	0.00204193	0.0167738	pyridoxamine 5'-phosphate oxidase
39F_4972	1.08652	6.77893	0.00247792	0.0194285	SusD/RagB family nutrient-binding outer membrane lipoprotein
39F_5022	1.08643	6.7817	0.00241971	0.019159	TonB-dependent receptor
39F_4826	1.08581	5.8483	0.00304828	0.0223726	cytidine deaminase
39F_0434	1.07946	3.93549	0.00856009	0.0465231	protein-tyrosine kinase
39F_1673	1.07811	8.63948	0.00217886	0.0177175	butyrate kinase
39F_4897	1.07745	6.85172	0.00263304	0.0203336	hypothetical protein
39F_0286	1.07675	9.36044	0.0021585	0.0175816	TonB-dependent receptor
39F_1721	1.07184	8.15343	0.00235936	0.018813	ABC transporter ATP-binding protein
39F_1999	1.07177	6.66448	0.00277559	0.0209895	TssN family type VI secretion system protein
39F_2432	1.06806	7.48639	0.00258406	0.020034	glycosyltransferase family 4 protein
39F_1091	1.06313	7.02762	0.0028359	0.021267	2-oxoglutarate oxidoreductase
39F_4039	1.06227	4.62469	0.00564608	0.0354498	flavodoxin
39F_5103	1.05749	5.96779	0.00361069	0.0255289	penicillin-binding protein
39F_0039	1.05455	7.98996	0.00281486	0.0211751	serine--tRNA ligase
39F_3329	1.05232	10.178	0.00265946	0.0204203	aminoacyl-histidine dipeptidase
39F_4967	1.05143	6.89753	0.00322478	0.0235248	helix-turn-helix domain-containing protein
39F_0855	1.05137	6.85232	0.00323417	0.0235576	cell surface protein
39F_3526	1.05102	5.35178	0.0052413	0.0335638	HU family DNA-binding protein
39F_3549	1.04923	8.9599	0.00280916	0.0211653	transcription termination factor NusA
39F_0336	1.04842	6.62312	0.00352805	0.0250181	response regulator
39F_4832	1.043	4.60716	0.00684472	0.0405519	ABC transporter permease
39F_5177	1.04192	5.43434	0.00490088	0.0321963	glycosyl transferase
39F_3209	1.0419	7.31414	0.0033062	0.0238357	cell division protein FtsA
39F_1454	1.0392	6.96972	0.00354883	0.0251284	TonB-dependent receptor
39F_3905	1.03702	7.9141	0.00332119	0.023867	insulinase family protein
39F_5104	1.03551	4.91751	0.00707145	0.0414215	cell division protein FtsZ
39F_2230	1.0344	8.77591	0.00324131	0.0235679	preprotein translocase subunit SecA
39F_0691	1.03301	5.3888	0.00521619	0.0334474	sulfur carrier protein ThiS
39F_1641	1.03179	7.42933	0.00363069	0.0256118	glycosyltransferase family 1 protein
39F_0888	1.03038	7.76609	0.00352216	0.0250131	bifunctional fucokinase/L-fucose-1-P-guanylyltransferase
39F_2959	1.03025	8.84741	0.0033585	0.0240992	TonB-dependent receptor
39F_4010	1.02831	7.35805	0.00377899	0.0262948	SLBB domain-containing protein
39F_2944	1.02239	6.39147	0.00463188	0.0307221	carboxypeptidase regulatory-like domain-containing protein
39F_2010	1.02106	5.14687	0.00659891	0.0395771	single-stranded DNA-binding protein
39F_1287	1.02081	5.93266	0.00509527	0.0330234	ADP-ribosylglycohydrolase family protein
39F_1398	1.01889	6.13401	0.00497308	0.0324935	tetratricopeptide repeat protein
39F_5176	1.01566	8.05283	0.00396547	0.0272386	oligosaccharide repeat unit polymerase
39F_0771	1.01555	6.4322	0.00468719	0.0309611	hypothetical protein
39F_1325	1.01547	7.21459	0.00429044	0.0290161	response regulator
39F_4242	1.01502	7.13604	0.00433488	0.0291938	indolepyruvate ferredoxin oxidoreductase subunit alpha
39F_1437	1.01281	9.01864	0.00389444	0.0268271	ATP-binding protein
39F_4975	1.01043	5.73543	0.00612788	0.0374508	discoidin domain-containing protein
39F_4692	1.00942	5.47921	0.00639225	0.0387229	LruC domain-containing protein
39F_4011	1.00725	6.73186	0.00481397	0.0317551	UpxY family transcription antiterminator
39F_4591	1.00489	6.51505	0.00512353	0.033162	helix-turn-helix domain-containing protein
39F_3978	1.00363	7.11418	0.0048802	0.032148	BspA type Leucine rich repeat region (6 copies)
39F_0853	1.00271	5.22889	0.00708871	0.0414325	YncE family protein
39F_3216	-1.00641	6.06417	0.00569999	0.0357417	response regulator
39F_4922	-1.00772	9.304	0.00405546	0.0276989	hypothetical protein
39F_0391	-1.01635	5.22481	0.00646906	0.0389335	LrgB family protein
39F_2701	-1.01924	5.11273	0.00667755	0.0399493	response regulator
39F_0865	-1.024	6.74426	0.00422709	0.0287047	ROK family protein
39F_3493	-1.02429	4.75132	0.00717207	0.0416671	SusD family
39F_1732	-1.02915	6.39069	0.00436392	0.0293076	sigma-54 dependent transcriptional regulator
39F_1724	-1.0339	7.35838	0.00363302	0.0256118	50S ribosomal protein L19
39F_1421	-1.03695	6.23024	0.00423843	0.0287047	family 10 glycosylhydrolase
39F_1798	-1.03977	4.97211	0.00623007	0.0379386	phosphohydrolase
39F_2161	-1.04089	5.19673	0.00554213	0.0350251	Ig-like domain-containing protein
39F_5224	-1.04731	7.21638	0.00325023	0.0235679	SIR2 family protein
39F_0997	-1.04837	5.09682	0.00526023	0.0335843	FecR domain-containing protein
39F_5167	-1.04908	5.43713	0.00450118	0.0299788	GTPase Era
39F_1533	-1.05251	5.25226	0.00499292	0.0325349	leucine-rich repeat domain-containing protein
39F_3972	-1.05322	6.78095	0.00330694	0.0238357	peroxide stress protein YaaA
39F_1063	-1.05329	7.24061	0.00309892	0.0227097	multidrug efflux RND transporter permease subunit
39F_2991	-1.05553	5.39263	0.00464279	0.0307521	multidrug efflux SMR transporter
39F_0104	-1.05782	4.68502	0.00640944	0.0387732	gliding motility lipoprotein GldB
39F_2774	-1.05922	4.29463	0.00800971	0.0450149	SusD family
39F_2791	-1.06044	3.95629	0.00913386	0.0487824	hypothetical protein
39F_2555	-1.06215	4.39423	0.00731114	0.0423609	ComEC/Rec2 family competence protein
39F_1188	-1.06313	6.78688	0.00304694	0.0223726	tRNA (N6-isopentenyl adenosine(37)-C2)-methylthiotransferase MiaB
39F_5159	-1.06418	5.61356	0.00414262	0.0281745	sugar porter family MFS transporter
39F_3381	-1.0642	4.11142	0.00913532	0.0487824	redoxin domain-containing protein
39F_1521	-1.06529	9.54111	0.00239636	0.0190663	phage integrase SAM-like domain-containing protein
39F_0594	-1.06946	3.90956	0.00935956	0.0494866	electron transport complex subunit E
39F_0241	-1.07438	6.89667	0.00263986	0.0203345	flippase-like domain-containing protein
39F_3195	-1.07446	3.96535	0.00849917	0.046466	GNAT family N-acetyltransferase
39F_4414	-1.07468	5.14251	0.0044001	0.0294871	TonB-dependent receptor
39F_1415	-1.07538	4.54394	0.00572801	0.0358242	hypothetical protein
39F_0060	-1.08019	4.09462	0.00811472	0.0455222	DciA family protein
39F_2520	-1.08256	4.40761	0.00654703	0.0393148	TonB-dependent receptor
39F_4793	-1.08579	3.81005	0.00903771	0.0483683	SusD family
39F_3516	-1.08823	4.23684	0.00644113	0.0388239	glycosyltransferase
39F_3215	-1.08853	6.51975	0.00254055	0.0198229	EamA family transporter
39F_3973	-1.08944	5.67936	0.0030006	0.0221576	sugar O-acetyltransferase
39F_2965	-1.08947	4.43016	0.00584748	0.0363827	cofactor-independent phosphoglycerate mutase
39F_3645	-1.09316	5.95206	0.00268918	0.0206157	single-stranded DNA-binding protein
39F_2345	-1.09324	6.45291	0.00244226	0.0192743	argininosuccinate lyase
39F_1622	-1.09396	5.05537	0.0037976	0.0263636	NADH:ubiquinone reductase (Na(+)-transporting) subunit B
39F_0999	-1.09404	4.61908	0.00489424	0.0321963	TonB-dependent receptor
39F_3498	-1.09465	4.66255	0.00443537	0.0296635	response regulator transcription factor
39F_0226	-1.09506	7.97507	0.00194358	0.0162773	PAS domain-containing protein
39F_4938	-1.09545	5.20251	0.00346692	0.024665	AMP-binding protein
39F_0422	-1.09578	6.20236	0.00249965	0.019567	1-acyl-sn-glycerol-3-phosphate acyltransferase
39F_3980	-1.0984	4.48918	0.00520935	0.0334474	IS3 family transposase
39F_5164	-1.10033	6.35692	0.00235505	0.018813	YceD family protein
39F_1158	-1.1006	3.85656	0.00889134	0.0477439	hypothetical protein
39F_0537	-1.10639	7.46071	0.00186236	0.0158382	PspC domain-containing protein
39F_4261	-1.10677	6.04939	0.00240687	0.0190887	3'(2'),5'-bisphosphate nucleotidase CysQ
39F_0388	-1.10725	4.15684	0.00577745	0.0360866	glycoside hydrolase family 88 protein
39F_2383	-1.1074	5.33544	0.00301284	0.022214	phage integrase SAM-like domain-containing protein
39F_1534	-1.10875	6.84085	0.00197409	0.0163474	histidine--tRNA ligase
39F_2844	-1.1089	3.73382	0.0079174	0.0446523	transcriptional regulator
39F_0394	-1.11011	6.00204	0.0023604	0.018813	acetate kinase
39F_0042	-1.11151	5.35066	0.0029306	0.0218266	pantoate--beta-alanine ligase
39F_3739	-1.11316	4.0934	0.00623131	0.0379386	Ig-like domain-containing protein
39F_3391	-1.11951	4.56237	0.00380527	0.0263636	phage integrase SAM-like domain-containing protein
39F_4316	-1.12295	4.28882	0.00501886	0.0326598	response regulator
39F_1725	-1.12321	4.65741	0.00365616	0.0256997	5'-nucleotidase C-terminal domain-containing protein
39F_1699	-1.124	4.44072	0.00397717	0.0272801	SusE domain-containing protein
39F_1009	-1.12908	6.05895	0.00189347	0.0160462	PaaI family thioesterase
39F_1635	-1.12932	3.99477	0.00592248	0.0365715	HU family DNA-binding protein
39F_2781	-1.13018	5.2403	0.00256692	0.0199962	TonB-dependent receptor
39F_2694	-1.1329	3.73352	0.0079174	0.0446523	phosphodiester glycosidase family protein
39F_2247	-1.13334	5.4264	0.00233971	0.0187722	MFS transporter
39F_4815	-1.13738	4.23149	0.00444376	0.0296784	lipoprotein signal peptidase
39F_3139	-1.13747	4.02671	0.00548567	0.0347594	HU family DNA-binding protein
39F_0362	-1.13795	5.03027	0.00278106	0.0209895	histidine kinase
39F_3928	-1.13945	5.5554	0.00202009	0.0166796	NYN domain-containing protein
39F_0052	-1.1411	6.54273	0.00150947	0.0134313	large-conductance mechanosensitive channel protein MscL
39F_2976	-1.14825	4.81733	0.00284223	0.0212814	MATE family efflux transporter
39F_4930	-1.15403	3.75178	0.00521076	0.0334474	tetratricopeptide repeat protein
39F_3348	-1.1542	6.65438	0.00134007	0.0124027	efflux RND transporter permease subunit
39F_2762	-1.15535	3.82225	0.00519058	0.0334432	PQQ-binding-like beta-propeller repeat protein
39F_1905	-1.15693	3.67961	0.00571646	0.0357984	outer membrane beta-barrel protein
39F_0357	-1.16513	3.43897	0.00793353	0.044691	hypothetical protein
39F_1324	-1.16665	3.84114	0.00518382	0.0334432	DNA-binding protein
39F_3439	-1.1669	5.24824	0.00194449	0.0162773	SIR2 family protein
39F_0224	-1.16852	3.26668	0.00931368	0.0493357	NADH-quinone oxidoreductase subunit M
39F_2307	-1.17031	3.67532	0.00624702	0.0379817	S46 family peptidase
39F_0763	-1.17183	3.45694	0.00787468	0.0445863	ATP-binding cassette domain-containing protein
39F_2434	-1.17198	4.1894	0.00364526	0.0256605	glycosyl hydrolase 115 family protein
39F_2360	-1.17934	3.46345	0.00647545	0.0389335	alginate lyase family protein
39F_0811	-1.1808	7.64734	0.000882008	0.00895378	ketol-acid reductoisomerase
39F_4447	-1.18214	6.91227	0.000984816	0.00965199	ClC family H(+)/Cl(-) exchange transporter
39F_4913	-1.1856	4.9234	0.00189723	0.0160499	hypothetical protein
39F_2563	-1.19114	5.12421	0.00167724	0.0144165	aromatic amino acid lyase
39F_2990	-1.19206	4.81432	0.00178926	0.0152705	Crp/Fnr family transcriptional regulator
39F_0536	-1.1956	5.58928	0.00129888	0.0121145	PadR family transcriptional regulator
39F_4309	-1.19602	8.34199	0.000713644	0.00766412	rod shape-determining protein
39F_4429	-1.20268	5.14085	0.00150917	0.0134313	BREX system Lon protease-like protein BrxL
39F_0363	-1.20381	5.25679	0.0013666	0.0125999	hypothetical protein
39F_0287	-1.20571	4.51251	0.00205426	0.016839	PfkB family carbohydrate kinase
39F_4939	-1.20677	3.81731	0.00372708	0.0260463	helix-turn-helix domain-containing protein
39F_4305	-1.21337	3.71289	0.0040051	0.0274327	rod shape-determining protein RodA
39F_3014	-1.21351	3.7766	0.00339964	0.024286	clathrin light chain
39F_3644	-1.21634	5.05372	0.00129884	0.0121145	A/G-specific adenine glycosylase
39F_0051	-1.21769	7.61663	0.000621255	0.00680839	glutamine-hydrolyzing GMP synthase
39F_4323	-1.2177	3.32749	0.00592334	0.0365715	zinc ribbon domain-containing protein
39F_0562	-1.21814	3.04887	0.00780271	0.0444211	glycosyltransferase family 4 protein
39F_2559	-1.22125	4.98554	0.00128223	0.0120057	threonylcarbamoyl-AMP synthase
39F_0186	-1.22197	5.58121	0.00101622	0.00985959	AAA domain-containing protein
39F_2321	-1.22481	8.60529	0.000523636	0.00595513	TonB-dependent receptor
39F_2224	-1.22628	3.76073	0.0036905	0.0258657	TonB-dependent receptor
39F_4630	-1.22995	2.89252	0.00924383	0.0491442	alpha-rhamnosidase
39F_4441	-1.23103	4.16935	0.00257542	0.0200301	STN and carboxypeptidase regulatory-like domain-containing protein
39F_3890	-1.23855	3.1164	0.00769372	0.0439044	redoxin domain-containing protein
39F_2192	-1.24138	4.46813	0.00178256	0.0152403	glycosyltransferase family 4 protein
39F_0272	-1.24466	4.82546	0.00122207	0.0115319	glycoside hydrolase family 43 protein
39F_2562	-1.24471	3.49511	0.00430814	0.0290951	acyl-CoA thioesterase
39F_4737	-1.24593	4.80922	0.00114484	0.0109099	tetratricopeptide repeat protein
39F_4580	-1.2464	7.06278	0.000492337	0.00567954	50S ribosomal protein L28
39F_4416	-1.2489	3.93751	0.00234459	0.0187801	TonB-dependent receptor
39F_1319	-1.24946	3.50798	0.00431823	0.0291224	TonB-dependent receptor
39F_1179	-1.2517	5.16747	0.00089092	0.00902524	hypothetical protein
39F_0419	-1.25554	4.46895	0.00140349	0.0128663	PASTA domain-containing protein
39F_2787	-1.25556	4.12582	0.00188801	0.0160281	glycoside hydrolase family 97 protein
39F_1706	-1.25848	5.30615	0.000742635	0.00792254	cadmium-translocating P-type ATPase
39F_4636	-1.26155	6.07732	0.000549841	0.00616589	InlB B-repeat-containing protein
39F_4366	-1.26315	3.64894	0.00246828	0.0194162	hypothetical protein
39F_3519	-1.2638	4.68287	0.00112734	0.0107857	polysaccharide pyruvyl transferase family protein
39F_3192	-1.26911	6.56345	0.000446844	0.00528666	tetratricopeptide repeat protein
39F_3840	-1.2698	2.82554	0.00814717	0.0455222	GH92 family glycosyl hydrolase
39F_2761	-1.27069	2.81295	0.00814717	0.0455222	glycoside hydrolase family 3 C-terminal domain-containing protein
39F_1784	-1.27091	4.97101	0.000875288	0.00892313	zinc-dependent metalloprotease
39F_0889	-1.27398	3.583	0.00293694	0.0218266	hypothetical protein
39F_4750	-1.27451	4.59346	0.00115867	0.01102	30S ribosome-binding factor RbfA
39F_2702	-1.27476	3.01761	0.00785856	0.0445863	TonB-dependent receptor
39F_0835	-1.28649	2.83131	0.00702765	0.0412757	FecR domain-containing protein
39F_2213	-1.28982	3.66761	0.00273684	0.0207827	toxin-antitoxin system YwqK family antitoxin
39F_4346	-1.29009	6.26221	0.000390371	0.00480197	HAMP domain-containing protein
39F_2871	-1.29111	5.50172	0.000535868	0.00605192	hypothetical protein
39F_0423	-1.29339	4.58487	0.000909838	0.00914008	NigD-like protein
39F_0206	-1.2955	2.77341	0.00820551	0.0457421	alpha-glucosidase
39F_1670	-1.29657	7.70703	0.000265601	0.00348023	helix-turn-helix domain-containing protein
39F_0097	-1.29943	6.15314	0.000380577	0.00471759	M56 family metallopeptidase
39F_1978	-1.3	6.25073	0.000356498	0.00448834	SGNH/GDSL hydrolase family protein
39F_2818	-1.30268	5.22978	0.000569252	0.00632473	heparan-alpha-glucosaminide N-acetyltransferase domain-containing protein
39F_2607	-1.30436	4.82037	0.000698792	0.00755511	DJ-1/PfpI family protein
39F_0228	-1.30911	2.55531	0.00848084	0.046466	TonB-dependent receptor
39F_1231	-1.31079	3.30332	0.00294879	0.0218419	Starch-binding associating with outer membrane
39F_1527	-1.31097	5.15452	0.000491106	0.00567893	hypothetical protein
39F_0975	-1.31175	3.54679	0.00233283	0.0187696	FKBP-type peptidyl-prolyl cis-trans isomerase
39F_0217	-1.31192	5.68986	0.000409332	0.00493449	NADH-quinone oxidoreductase subunit B
39F_4160	-1.31396	4.78152	0.000693835	0.00751836	hypothetical protein
39F_2308	-1.31689	3.37204	0.00339879	0.024286	hypothetical protein
39F_2586	-1.31931	3.28234	0.00331695	0.023867	phosphodiester glycosidase family protein
39F_1003	-1.32527	4.22432	0.00104466	0.0100949	MBL fold metallo-hydrolase
39F_3440	-1.32871	8.85202	0.000172263	0.00254968	BREX-1 system adenine-specific DNA-methyltransferase PglX
39F_3695	-1.33084	2.92229	0.00605613	0.0372009	glycan-binding surface protein
39F_3309	-1.33258	4.63956	0.000607857	0.00669198	hypothetical protein
39F_2367	-1.33366	3.52684	0.00258423	0.020034	glycoside hydrolase family 95 protein
39F_2402	-1.33729	3.60507	0.00195951	0.0163191	glycoside hydrolase family 2
39F_3475	-1.33891	7.98256	0.000164798	0.00247556	glycoside hydrolase family 97 protein
39F_0072	-1.34033	4.40442	0.000779854	0.00819272	tRNA pseudouridine(38-40) synthase TruA
39F_3701	-1.34052	5.77844	0.000285016	0.00369448	crossover junction endodeoxyribonuclease RuvC
39F_1358	-1.3414	2.64309	0.00837616	0.0461598	glycoside hydrolase family 3 C-terminal domain-containing protein
39F_0839	-1.34361	6.57719	0.000208384	0.00293238	transporter
39F_1677	-1.34635	5.05131	0.00040862	0.00493449	M28 family peptidase
39F_3041	-1.34992	3.36504	0.0024001	0.0190663	toprim domain-containing protein
39F_2272	-1.35275	3.1576	0.00318727	0.0233217	carbohydate-binding domain-containing protein
39F_2874	-1.35329	10.2712	0.000124435	0.00200678	Do family serine endopeptidase
39F_1139	-1.3556	5.82064	0.000224957	0.00307293	RNA polymerase sigma-70 factor
39F_4628	-1.35695	4.2112	0.000762952	0.00810217	glycoside hydrolase family 127 protein
39F_3693	-1.361	3.19742	0.00322218	0.0235248	beta galactosidase jelly roll domain-containing protein
39F_3950	-1.3681	3.63238	0.00131787	0.0122562	fimbrial protein
39F_4367	-1.36982	6.33054	0.000169268	0.00252697	transporter
39F_0319	-1.37117	4.88062	0.000367221	0.00459933	glycoside hydrolase family 3 C-terminal domain-containing protein
39F_3983	-1.37281	5.25526	0.000282182	0.0036676	right-handed parallel beta-helix repeat-containing protein
39F_4892	-1.375	4.63752	0.000447316	0.00528666	polyamine ABC transporter ATP-binding protein
39F_2440	-1.38043	3.91511	0.000811632	0.00836259	flavodoxin family protein
39F_2861	-1.38228	3.99048	0.000800709	0.00826771	Outer membrane protein SusF_SusE
39F_3196	-1.38299	4.47121	0.000438739	0.00523663	glycerol acyltransferase
39F_0134	-1.3845	5.94287	0.000174471	0.00256493	SGNH/GDSL hydrolase family protein
39F_4428	-1.39046	5.81116	0.000172376	0.00254968	PglZ domain-containing protein
39F_1066	-1.39228	3.30432	0.00203399	0.016737	glycoside hydrolase family 25 protein
39F_3885	-1.39274	3.41897	0.00194706	0.0162773	discoidin domain-containing protein
39F_3852	-1.3948	5.27806	0.000221699	0.00306314	helix-turn-helix domain-containing protein
39F_4174	-1.39491	3.59043	0.00126206	0.0118628	TonB-dependent receptor
39F_3951	-1.40214	2.6314	0.00508107	0.0329756	fimbrial protein
39F_4638	-1.40355	5.47047	0.000177671	0.00260401	family 20 glycosylhydrolase
39F_3434	-1.40472	2.8474	0.00383846	0.0264793	cytochrome c biogenesis protein CcsA
39F_2758	-1.40493	2.85246	0.00383846	0.0264793	phosphodiester glycosidase family protein
39F_3328	-1.40651	2.74047	0.00373896	0.0260538	hypothetical protein
39F_3407	-1.40733	2.58411	0.00599404	0.0368664	fimbrial protein
39F_4709	-1.41247	3.52397	0.00105527	0.010177	phage integrase SAM-like domain-containing protein
39F_2624	-1.4152	2.76685	0.00373896	0.0260538	outer membrane insertion protein
39F_2776	-1.41564	3.62076	0.00116654	0.011073	lipoprotein
39F_1770	-1.4162	3.75139	0.000792593	0.00822631	TonB-dependent receptor
39F_4264	-1.4167	8.4017	6.58837e-05	0.00119883	YtxH domain-containing protein
39F_0223	-1.41924	4.85751	0.000238011	0.00321439	NADH-quinone oxidoreductase subunit L
39F_1735	-1.42367	4.36386	0.000386638	0.00476821	MATE family efflux transporter
39F_1802	-1.42509	8.79851	5.82101e-05	0.00110074	sigma-70 family RNA polymerase sigma factor
39F_3442	-1.42531	8.87949	5.82073e-05	0.00110074	hypothetical protein
39F_2827	-1.42707	5.94191	0.000107772	0.00177972	TonB-dependent receptor
39F_1322	-1.43112	2.87161	0.00282955	0.0212525	T9SS type A sorting domain-containing protein
39F_1513	-1.44155	4.6491	0.000233917	0.00317732	winged helix-turn-helix domain-containing protein
39F_0538	-1.44337	7.48911	5.63499e-05	0.00107825	MBL fold metallo-hydrolase
39F_2863	-1.44391	3.03668	0.00263553	0.0203336	glycoside hydrolase family 3 C-terminal domain-containing protein
39F_1444	-1.44516	2.21473	0.00865647	0.0468479	MGMT family protein
39F_5058	-1.4461	5.06866	0.000147012	0.00225773	phage integrase SAM-like domain-containing protein
39F_2620	-1.45618	3.88934	0.000485921	0.00563535	FecR domain-containing protein
39F_1736	-1.4575	3.90919	0.000445117	0.00528666	hypothetical protein
39F_0330	-1.45754	3.024	0.00194776	0.0162773	endo-1,4-beta-xylanase
39F_4439	-1.46006	2.23382	0.00701155	0.0412589	RNA polymerase sigma-70 factor
39F_0504	-1.46215	2.30947	0.0070601	0.0414158	transcriptional regulator
39F_2872	-1.46309	4.61147	0.000210492	0.00295056	L,D-transpeptidase
39F_2777	-1.46466	4.25858	0.000249847	0.0033189	cellulase family glycosylhydrolase
39F_0699	-1.46581	5.69962	8.2972e-05	0.00143918	carboxynorspermidine decarboxylase
39F_3217	-1.4661	3.35524	0.00111607	0.0106992	TonB-dependent receptor
39F_4173	-1.46661	2.53042	0.00409602	0.0279364	SusD family
39F_1198	-1.47041	3.15761	0.00160151	0.0139379	T9SS type A sorting domain-containing protein
39F_1589	-1.47054	2.94691	0.00158942	0.0139349	recombination mediator RecR
39F_3848	-1.47134	3.09434	0.00151248	0.0134313	TonB-dependent receptor
39F_0535	-1.47476	5.27592	0.000101031	0.00169157	GNAT family N-acetyltransferase
39F_1621	-1.48031	4.56102	0.000199365	0.00284494	Na(+)-translocating NADH-quinone reductase subunit C
39F_2369	-1.48077	2.54426	0.00498645	0.0325349	SusD family outer membrane lipoprotein NanU
39F_2496	-1.48227	3.62524	0.000537167	0.00605192	hypothetical protein
39F_3162	-1.4886	3.62842	0.000537167	0.00605192	alpha-1,6-mannanase
39F_0385	-1.49115	2.25428	0.00865201	0.0468479	BNR repeat-containing protein
39F_3738	-1.49578	4.68358	0.000130888	0.00206932	alginate lyase family protein
39F_5100	-1.49759	5.06873	8.51073e-05	0.00146551	hypothetical protein
39F_0329	-1.49921	2.23935	0.00701155	0.0412589	hypothetical protein
39F_3088	-1.49951	5.93161	4.80993e-05	0.000954465	macrolide efflux MFS transporter Mef(En2)
39F_4509	-1.50004	3.09066	0.00151248	0.0134313	phosphatase PAP2 family protein
39F_2140	-1.50227	3.49311	0.00079838	0.00826135	methyl-accepting chemotaxis protein
39F_4524	-1.50318	4.56926	0.000127545	0.00204327	HU family DNA-binding protein
39F_2404	-1.50892	3.44702	0.000663835	0.00722576	glycoside hydrolase family 2
39F_2542	-1.50997	3.10934	0.000997471	0.00972769	TonB-dependent receptor
39F_3518	-1.51032	4.08751	0.000247005	0.00329022	Coenzyme F420 hydrogenase/dehydrogenase, beta subunit C-terminal domain
39F_0041	-1.51535	6.9545	2.75939e-05	0.000621765	aspartate 1-decarboxylase
39F_4406	-1.51902	5.88452	4.0871e-05	0.000859602	DNA-binding protein
39F_4912	-1.52169	3.77299	0.00043381	0.00519064	hypothetical protein
39F_4415	-1.52319	3.83696	0.000293041	0.00378832	SusD family
39F_4147	-1.53037	2.82305	0.00196693	0.0163245	glycosyl hydrolase 115 family protein
39F_0586	-1.53577	3.98238	0.000178209	0.00260401	hypothetical protein
39F_2849	-1.54254	3.59452	0.000309097	0.00396401	TrkH family potassium uptake protein
39F_0135	-1.54258	5.36268	4.14326e-05	0.000859602	family 43 glycosylhydrolase
39F_3089	-1.5436	2.20582	0.00557868	0.0350722	lincosamide nucleotidyltransferase Lnu(AN2)
39F_1228	-1.54611	2.94871	0.00113271	0.0108157	zinc-dependent metalloprotease
39F_2516	-1.55199	2.00578	0.00855227	0.0465231	hypothetical protein
39F_2625	-1.55634	2.37377	0.00382893	0.0264793	carboxypeptidase-like regulatory domain-containing protein
39F_4263	-1.55965	7.16434	1.5137e-05	0.000381266	SDR family NAD(P)-dependent oxidoreductase
39F_0137	-1.56133	2.8005	0.00161425	0.0139747	beta-galactosidase
39F_1303	-1.56179	3.7824	0.000222798	0.0030648	NUDIX domain-containing protein
39F_1705	-1.56564	3.13138	0.000658259	0.00718128	outer membrane beta-barrel protein
39F_4164	-1.56728	2.45917	0.00264602	0.0203495	family 10 glycosylhydrolase
39F_2938	-1.56964	3.4593	0.000399419	0.00486364	DMT family transporter
39F_1535	-1.56993	9.80175	9.76596e-06	0.000269094	zinc metallopeptidase
39F_0165	-1.57271	2.40723	0.00392768	0.0270175	BACON domain-containing protein
39F_2088	-1.57723	2.30195	0.00371888	0.0260267	LPP20 family lipoprotein
39F_0609	-1.58151	2.92225	0.000793288	0.00822631	C-GCAxxG-C-C family protein
39F_1509	-1.58508	10.501	7.88447e-06	0.000226744	J domain-containing protein
39F_4157	-1.58863	3.78344	0.000201988	0.00287045	AGE family epimerase/isomerase
39F_2341	-1.59771	3.16168	0.000499229	0.00570837	peptide chain release factor N(5)-glutamine methyltransferase
39F_0371	-1.60385	3.73683	0.000212098	0.00295589	VanZ family protein
39F_2320	-1.61161	5.66186	1.63564e-05	0.000402401	Starch-binding associating with outer membrane
39F_3443	-1.61358	8.10323	6.45732e-06	0.000189861	hypothetical protein
39F_2316	-1.61663	4.42486	5.94603e-05	0.00110903	prolyl oligopeptidase family serine peptidase
39F_0983	-1.61919	3.54543	0.000223091	0.0030648	DMP19 family protein
39F_0123	-1.61996	2.71051	0.0014859	0.0133427	rhamnogalacturonan lyase
39F_2571	-1.62745	4.28291	6.64026e-05	0.00120373	beta-ACP synthase
39F_2934	-1.6309	3.00323	0.000616051	0.00676674	hypothetical protein
39F_0706	-1.6333	3.56722	0.000199417	0.00284494	CusA/CzcA family heavy metal efflux RND transporter
39F_0324	-1.63339	2.16841	0.0043468	0.0292333	glycoside hydrolase family 43 protein
39F_1581	-1.6356	3.68567	0.000146964	0.00225773	N-acetyltransferase
39F_2405	-1.63776	3.4011	0.000267007	0.00348918	endonuclease/exonuclease/phosphatase family protein
39F_3911	-1.6394	5.38955	1.58089e-05	0.000390927	ATP-binding protein
39F_4911	-1.65003	2.86513	0.000708323	0.00763985	hypothetical protein
39F_1634	-1.65453	1.84018	0.00832646	0.0459384	hypothetical protein
39F_0573	-1.65537	2.43571	0.00169074	0.0145067	ATP-grasp domain-containing protein
39F_0037	-1.65601	5.34497	1.3875e-05	0.000357781	50S ribosomal protein L21
39F_0424	-1.65921	4.23525	4.88777e-05	0.000962369	rhodanese-like domain-containing protein
39F_0397	-1.65975	3.8773	9.48816e-05	0.00161098	DNA repair protein RadC
39F_4134	-1.67538	4.10341	5.27856e-05	0.00102634	MATE family efflux transporter
39F_3142	-1.67559	4.01664	6.76476e-05	0.00121715	glycoside hydrolase family 127 protein
39F_1136	-1.67789	1.86161	0.00832646	0.0459384	SusD/RagB family nutrient-binding outer membrane lipoprotein
39F_1353	-1.68515	1.86706	0.00642467	0.0387732	acetylxylan esterase
39F_2775	-1.68702	2.81098	0.000787866	0.00822631	hypothetical protein
39F_2802	-1.68968	2.77107	0.000740246	0.00791456	MBL fold metallo-hydrolase
39F_0342	-1.69604	2.01541	0.0067469	0.0402145	SusD family
39F_3441	-1.69723	9.67272	1.91708e-06	7.34372e-05	BREX system P-loop protein BrxC
39F_2621	-1.7015	2.29415	0.00149358	0.0133619	sigma-70 family RNA polymerase sigma factor
39F_3413	-1.70602	6.22086	3.72878e-06	0.000124862	hypothetical protein
39F_0323	-1.72413	1.88942	0.00495562	0.0324233	glycoside hydrolase family 43 protein
39F_2543	-1.72517	1.88913	0.00642467	0.0387732	SusD family
39F_1176	-1.72993	2.11886	0.0033068	0.0238357	hypothetical protein
39F_4963	-1.73372	2.02728	0.00402085	0.0275015	outer membrane beta-barrel protein
39F_3664	-1.74167	3.74076	5.95686e-05	0.00110903	ABC transporter permease
39F_2086	-1.74684	2.32645	0.00149358	0.0133619	penicillin-binding protein activator LpoB
39F_4165	-1.74932	1.79174	0.00814062	0.0455222	hypothetical protein
39F_4806	-1.75342	3.32492	9.21577e-05	0.00157026	hydrolase
39F_0256	-1.75583	3.77976	4.24846e-05	0.000868054	MerR family transcriptional regulator
39F_0216	-1.76035	5.05935	5.10828e-06	0.000156893	NADH-quinone oxidoreductase subunit A
39F_0820	-1.76263	5.01801	5.05077e-06	0.000156893	calycin-like domain-containing protein
39F_2785	-1.76615	2.36152	0.00159449	0.0139379	hypothetical protein
39F_3304	-1.77583	1.48816	0.00711798	0.0414528	hypothetical protein
39F_0365	-1.78026	5.84022	2.02568e-06	7.69121e-05	aspartate-semialdehyde dehydrogenase
39F_4903	-1.78503	4.28345	1.37127e-05	0.000355499	phospholipase
39F_2695	-1.78523	1.65557	0.00557812	0.0350722	rhamnulokinase
39F_1022	-1.78825	1.68134	0.00788914	0.0445972	S8 family serine peptidase
39F_2315	-1.78921	4.39823	1.07807e-05	0.000293697	prolyl oligopeptidase family serine peptidase
39F_3040	-1.80053	2.75218	0.000338989	0.00431295	hypothetical protein
39F_4419	-1.80341	2.60059	0.000369445	0.00461371	family 20 glycosylhydrolase
39F_2318	-1.81067	5.50552	1.91893e-06	7.34372e-05	PKD-like family
39F_4629	-1.81823	3.15958	0.000128769	0.00205604	right-handed parallel beta-helix repeat-containing protein
39F_0279	-1.82906	2.17338	0.00127781	0.0119875	glycerophosphodiester phosphodiesterase family protein
39F_2354	-1.83394	1.96486	0.00294732	0.0218419	acetylxylan esterase
39F_0885	-1.83412	6.85996	5.32501e-07	2.44545e-05	hypothetical protein
39F_4689	-1.83989	2.94228	0.000265097	0.00348023	sugar MFS transporter
39F_2087	-1.84714	1.69674	0.00592176	0.0365715	hypothetical protein
39F_0276	-1.85112	2.30642	0.000880228	0.00895378	right-handed parallel beta-helix repeat-containing protein
39F_1388	-1.85375	4.90031	2.13375e-06	7.97594e-05	hypothetical protein
39F_0696	-1.85915	4.47969	4.351e-06	0.000140809	glycine zipper family protein
39F_4330	-1.86932	5.42733	1.04576e-06	4.20222e-05	SRPBCC domain-containing protein
39F_3985	-1.86994	2.66696	0.000407229	0.00493382	alpha-xylosidase
39F_0188	-1.87147	4.52963	2.91941e-06	0.00010201	twin-arginine translocase TatA/TatE family subunit
39F_0963	-1.87421	5.39301	9.53395e-07	3.86325e-05	Putative prokaryotic signal transducing protein
39F_3190	-1.8752	3.79635	1.02595e-05	0.000281087	peptidoglycan DD-metalloendopeptidase family protein
39F_4412	-1.87707	3.37544	3.27819e-05	0.000715267	TonB-dependent receptor
39F_4258	-1.88078	3.48406	2.72195e-05	0.000618871	sulfate adenylyltransferase subunit CysD
39F_2931	-1.8815	3.18804	5.56792e-05	0.00107394	MFS transporter
39F_2476	-1.88403	5.51317	7.38061e-07	3.17761e-05	YtxH domain-containing protein
39F_1980	-1.88829	3.47144	2.4374e-05	0.000562351	MBOAT family protein
39F_1407	-1.89612	5.59337	6.47828e-07	2.86589e-05	hypothetical protein
39F_2709	-1.89683	4.52035	2.88271e-06	0.000101463	glycoside hydrolase family 31 protein
39F_4841	-1.89923	3.63422	1.14375e-05	0.00030303	hypothetical protein
39F_2529	-1.91158	4.20604	3.43173e-06	0.000116534	hypothetical protein
39F_2115	-1.91287	2.42716	0.000402432	0.00488798	cellulase family glycosylhydrolase
39F_4847	-1.91362	1.86967	0.00141194	0.0128722	alginate lyase family protein
39F_3939	-1.91471	3.95236	6.97755e-06	0.000202685	phosphoglycerate mutase family protein
39F_0099	-1.92217	2.02748	0.00135316	0.0124999	hypothetical protein
39F_1600	-1.93141	2.70522	0.000158624	0.0024053	heavy-metal-associated domain-containing protein
39F_3411	-1.93268	3.3101	2.2508e-05	0.000526863	hypothetical protein
39F_2317	-1.93393	6.1919	2.21724e-07	1.12542e-05	prolyl oligopeptidase family serine peptidase
39F_4259	-1.93769	3.10531	4.37246e-05	0.000882176	adenylyl-sulfate kinase
39F_2527	-1.94271	6.18795	1.82735e-07	9.47473e-06	restriction endonuclease subunit S
39F_1508	-1.94732	8.96778	6.30469e-08	3.6628e-06	MerR family transcriptional regulator
39F_2121	-1.95098	2.47348	0.000450012	0.00530552	alpha-xylosidase BoGH31A
39F_1276	-1.95304	2.15133	0.000908443	0.00914008	glycerate kinase
39F_1458	-1.95781	3.96995	3.86655e-06	0.000128583	carbohydrate-binding protein
39F_2466	-1.9631	3.56348	7.89983e-06	0.000226744	SIMPL domain-containing protein
39F_2544	-1.96734	2.15499	0.000709799	0.00763985	discoidin domain-containing protein
39F_0356	-1.97106	3.822	5.40078e-06	0.000164826	hypothetical protein
39F_3548	-1.97289	5.03128	4.00712e-07	1.89435e-05	ribosome assembly cofactor RimP
39F_3665	-1.97778	4.83208	6.98868e-07	3.06359e-05	RimK family protein
39F_4848	-1.9916	2.76704	0.000131527	0.00207263	glycoside hydrolase
39F_0268	-1.99826	1.62429	0.00270796	0.0206938	hypothetical protein
39F_2790	-2.01938	5.16556	1.84939e-07	9.48697e-06	hypothetical protein
39F_1323	-2.0197	3.15487	1.48797e-05	0.000379629	hypothetical protein
39F_5018	-2.03458	1.65209	0.00411809	0.0280472	sigma-54 dependent transcriptional regulator
39F_0061	-2.04962	5.32431	1.1643e-07	6.45318e-06	DNA replication and repair protein RecF
39F_2526	-2.05217	3.21025	2.00765e-05	0.000476892	glycosyl hydrolase 115 family protein
39F_4162	-2.05481	2.62506	6.94982e-05	0.0012458	family 10 glycosylhydrolase
39F_0248	-2.05689	8.61513	1.29048e-08	9.28759e-07	NigD-like protein
39F_4952	-2.05796	5.11489	1.43197e-07	7.75838e-06	hypothetical protein
39F_2319	-2.05806	5.32118	1.08136e-07	6.06317e-06	hypothetical protein
39F_1318	-2.09356	1.99787	0.000922643	0.00921115	SusD family
39F_1520	-2.10136	9.37796	6.07182e-09	5.04798e-07	collagen-like protein
39F_2706	-2.10694	2.27293	0.000208587	0.00293238	agarase
39F_3954	-2.12265	1.86729	0.00141194	0.0128722	Mfa1 family fimbria major subunit
39F_0159	-2.15597	2.69444	3.07777e-05	0.000677672	glycoside hydrolase family 28 protein
39F_4202	-2.17977	2.62864	4.61874e-05	0.000926322	succinate--CoA ligase subunit alpha
39F_4252	-2.1825	6.03318	8.62103e-09	6.70494e-07	peptide deformylase
39F_3005	-2.19642	3.74087	7.63897e-07	3.24361e-05	helix-turn-helix domain-containing protein
39F_4931	-2.19909	1.09335	0.0073604	0.0425052	zinc-ribbon domain-containing protein
39F_1357	-2.21152	1.57824	0.00270796	0.0206938	glycoside hydrolase family 3 C-terminal domain-containing protein
39F_4794	-2.224	2.91154	8.18155e-06	0.00023344	hypothetical protein
39F_3875	-2.22614	2.11243	0.000482196	0.0056163	tRNA 2-thiocytidine biosynthesis TtcA family protein
39F_2614	-2.23021	2.74851	1.68299e-05	0.000411948	discoidin domain-containing protein
39F_2570	-2.24463	2.6743	3.07777e-05	0.000677672	acyl-CoA thioesterase
39F_5141	-2.25009	1.7828	0.000908244	0.00914008	phage integrase SAM-like domain-containing protein
39F_3198	-2.26484	4.33386	6.20418e-08	3.64836e-06	division/cell wall cluster transcriptional repressor MraZ
39F_3501	-2.26895	5.982	2.39035e-09	2.30526e-07	hypothetical protein
39F_3702	-2.27327	4.65015	3.01772e-08	1.96641e-06	gamma-glutamylcyclotransferase
39F_0618	-2.28755	6.41041	1.20319e-09	1.45044e-07	hypothetical protein
39F_1774	-2.28956	1.8205	0.000908244	0.00914008	hypothetical protein
39F_2688	-2.29259	1.81916	0.000498836	0.00570837	DMP19 family protein
39F_4394	-2.29996	5.54019	3.35212e-09	3.0498e-07	thioredoxin domain-containing protein
39F_3193	-2.30169	4.51674	2.79383e-08	1.84546e-06	dUTP diphosphatase
39F_0481	-2.30352	3.43524	6.25571e-07	2.79306e-05	thioredoxin family protein
39F_3909	-2.31307	3.03899	2.05434e-06	7.73907e-05	CYTH domain-containing protein
39F_1763	-2.31989	1.64725	0.00142528	0.0129429	fibronectin type III domain-containing protein
39F_2435	-2.32987	3.87669	1.71481e-07	8.98784e-06	SGNH/GDSL hydrolase family protein
39F_1518	-2.36669	4.87002	5.40781e-09	4.57482e-07	MepB protein
39F_1771	-2.37028	2.45327	2.4226e-05	0.000561624	SusD family
39F_4161	-2.38487	2.0647	0.000147376	0.00225773	phosphodiester glycosidase family protein
39F_1372	-2.39174	7.03976	1.48626e-10	2.31185e-08	hypothetical protein
39F_2123	-2.39625	2.05764	0.000147376	0.00225773	glycoside hydrolase family 3 C-terminal domain-containing protein
39F_5160	-2.40558	1.88577	0.000370283	0.00461371	AGE family epimerase/isomerase
39F_0320	-2.42451	1.22875	0.00329145	0.0238309	glycoside hydrolase family 43 protein
39F_3987	-2.42941	1.23766	0.00844696	0.0463909	sodium:solute symporter
39F_1273	-2.44481	2.08195	4.76882e-05	0.000950217	alpha-N-acetylglucosaminidase
39F_3460	-2.48279	4.0702	1.56776e-08	1.09561e-06	dephospho-CoA kinase
39F_4331	-2.52384	2.53792	4.79725e-06	0.000153356	hypothetical protein
39F_3074	-2.54672	1.30897	0.00278148	0.0209895	glycosyltransferase
39F_1211	-2.54781	2.173	4.88968e-05	0.000962369	biotin/lipoyl-binding protein
39F_0864	-2.55431	7.75222	6.64128e-12	1.28097e-09	TonB-dependent receptor
39F_3432	-2.55713	0.969074	0.00591968	0.0365715	aryl-sulfate sulfotransferase
39F_0128	-2.62671	1.85214	8.13235e-05	0.0014208	fimbrillin family protein
39F_0858	-2.64806	4.11995	1.73952e-09	1.90636e-07	MFS transporter
39F_0753	-2.67034	4.82301	1.05572e-10	1.75542e-08	Holliday junction branch migration protein RuvA
39F_1024	-2.67525	1.03098	0.00380069	0.0263636	lipocalin family protein
39F_1920	-2.69478	8.76767	3.975e-13	9.58372e-11	ribosome-associated translation inhibitor RaiA
39F_0113	-2.78	5.6403	2.78824e-12	5.8456e-10	nucleotidyltransferase domain-containing protein
39F_1131	-2.79306	3.34724	1.47296e-08	1.0445e-06	helix-turn-helix domain-containing protein
39F_0418	-2.88037	1.15302	0.00102268	0.00990234	hypothetical protein
39F_0239	-2.88154	4.35938	5.05888e-11	8.71211e-09	hypothetical protein
39F_1519	-2.97221	6.09658	4.44132e-14	1.25977e-11	phage integrase SAM-like domain-containing protein
39F_2333	-2.98957	1.57767	6.70613e-05	0.00121112	hypothetical protein
39F_3949	-3.08994	0.774217	0.00672934	0.0401595	HU family DNA-binding protein
39F_2156	-3.17219	2.0055	6.35545e-06	0.000189173	TonB-dependent receptor
39F_2366	-3.18607	1.33822	0.000186158	0.00270377	pectinesterase family protein
39F_0863	-3.19384	7.20838	1.47584e-16	8.62604e-14	SusD family outer membrane lipoprotein NanU
39F_0859	-3.2258	5.16456	1.75558e-14	5.64361e-12	GH92 family glycosyl hydrolase
39F_1356	-3.31147	0.891977	0.00152446	0.0134941	glycoside hydrolase family 88 protein
39F_3374	-3.35839	4.23806	2.12092e-13	5.68172e-11	hypothetical protein
39F_3006	-3.42144	5.35326	4.89451e-16	2.10836e-13	helix-turn-helix domain-containing protein
39F_2513	-3.47513	0.981286	0.000938432	0.00930556	family 43 glycosylhydrolase
39F_0860	-3.51573	5.30038	1.61e-16	8.62604e-14	glycoside hydrolase family 127 protein
39F_4135	-3.60124	1.61694	3.18286e-05	0.000697625	cyclic nucleotide-binding domain-containing protein
39F_2884	-3.62073	2.97981	2.64665e-10	3.75357e-08	phosphate ABC transporter permease subunit PstC
39F_4163	-3.63504	2.36999	5.81726e-08	3.50635e-06	calcineurin-like phosphoesterase C-terminal domain-containing protein
39F_0861	-3.65897	5.65273	2.62491e-18	1.97678e-15	glycosyltransferase
39F_0862	-3.79214	5.18043	2.64738e-18	1.97678e-15	SusE domain-containing protein
39F_2682	-3.86612	1.80022	7.66842e-07	3.24361e-05	SusD/RagB family nutrient-binding outer membrane lipoprotein
39F_2635	-3.94863	1.27649	5.694e-05	0.00108524	DsbA family protein
39F_2835	-3.95181	7.86553	3.15011e-23	7.59491e-20	histone H1
39F_3273	-3.97324	1.29039	3.63473e-05	0.00078244	hypothetical protein
39F_4579	-3.99071	5.97666	3.33153e-21	4.01615e-18	50S ribosomal protein L33
39F_3230	-4.07044	4.67748	2.86965e-18	1.97678e-15	hypothetical protein
39F_0611	-4.48175	3.03922	6.54483e-13	1.50282e-10	winged helix-turn-helix domain-containing protein
39F_3257	-4.8191	0.597091	0.0034415	0.0245487	hypothetical protein
39F_1685	-6.81885	8.68436	1.0301e-48	4.96715e-45	rubredoxin

## Sheet: Table S6
Table S6. Differentially expressed genes of the bi-association Bacteroides uniformis 176F and Bacteroides ovatus 39F vs only Bacteroides uniformis 176F on AVG. Genes up-regulated and with p-value<0.05 are highlighted in green.
locus_tag	logFC	logCPM	PValue	FDR	Annotation
176F_0046	7.48916	2.62956	6.87713e-18	4.75157e-17	AAA family ATPase
176F_0909	6.14927	1.56768	4.5783e-08	1.50652e-07	mobilization protein
176F_0041	6.00944	1.46708	8.86374e-08	2.83237e-07	hypothetical protein
176F_0044	5.75692	1.29868	2.45638e-06	6.80489e-06	VRR-NUC domain-containing protein
176F_0042	5.39428	1.07092	7.02586e-05	0.000164587	HU family DNA-binding protein
176F_0245	5.12061	0.913424	0.000533632	0.00109874	toprim domain-containing protein
176F_0043	5.03911	2.9558	4.27866e-20	3.36139e-19	hypothetical protein
176F_0112	4.78334	7.53436	6.0485e-179	9.36107e-176	ABC transporter ATP-binding protein
176F_0112	4.73638	3.49758	3.63422e-27	4.00801e-26	WbqC family protein
176F_0410	4.68752	5.16634	1.20552e-70	5.95452e-69	ATP-binding cassette domain-containing prot
176F_0241	4.34805	0.538228	0.00811413	0.0139224	hypothetical protein
176F_4934	4.34335	0.535657	0.0160759	0.0261529	sugar phosphate isomerase/epimerase
176F_2997	4.24201	7.13972	8.62218e-141	4.44809e-138	mannitol dehydrogenase family protein
176F_0793	4.21349	1.63919	1.77571e-07	5.51113e-07	glycoside hydrolase family 88 protein
176F_3415	4.15431	6.1137	9.53235e-98	9.83526e-96	Starch-binding associating with outer membr
176F_3134	4.0571	1.53341	1.42659e-05	3.67165e-05	conjugative transposon protein TraN
176F_1181	4.01158	3.87476	6.00698e-31	7.74734e-30	TraB/GumN family protein
176F_1494	3.99492	7.8524	6.20151e-160	7.1984e-157	UDP-N-acetylmuramate--L-alanine ligase
176F_3490	3.97714	5.36185	1.3236e-67	5.69024e-66	hypothetical protein
176F_3365	3.89593	3.25838	2.70727e-20	2.14503e-19	O-fucosyltransferase family protein
176F_2337	3.83905	5.19491	7.41938e-59	2.31196e-57	hypothetical protein
176F_0206	3.80912	5.44868	2.54876e-65	1.02016e-63	M3 family metallopeptidase
176F_3341	3.76038	5.21382	8.76686e-60	2.8267e-58	Putative auto-transporter adhesin, head GIN
176F_0078	3.72559	2.63164	3.52428e-13	1.77668e-12	hypothetical protein
176F_0045	3.70258	2.8771	1.00661e-14	5.64456e-14	phage replisome organiser protein
176F_0603	3.69799	1.29763	9.15604e-05	0.000211158	antitoxin
176F_0769	3.66823	4.15363	8.07899e-33	1.13669e-31	phosphoribosylamine--glycine ligase
176F_0111	3.64301	7.0405	1.22001e-116	2.36021e-114	hypothetical protein
176F_3696	3.62336	1.82588	7.12196e-07	2.07188e-06	porin
176F_1261	3.58876	4.68111	1.12219e-44	2.37914e-43	AMP-binding protein
176F_4859	3.57389	5.65073	3.39825e-69	1.61001e-67	FKBP-type peptidyl-prolyl cis-trans isomera
176F_3489	3.56776	3.62851	7.95416e-23	7.19906e-22	cold shock domain-containing protein
176F_3905	3.541	8.74213	1.3268e-158	1.02672e-155	glycoside hydrolase family 32 protein
176F_0649	3.51711	10.1817	5.27931e-186	1.22559e-182	cell surface protein
176F_3069	3.50891	8.85404	1.24944e-158	1.02672e-155	OmpA family protein
176F_0600	3.49429	3.10928	2.1646e-17	1.46933e-16	ssDNA-binding domain-containing protein
176F_0068	3.46378	3.6572	3.1274e-23	2.88105e-22	hypothetical protein
176F_3903	3.45288	8.12346	1.58304e-138	5.65387e-136	SusD family
176F_1029	3.43113	2.65226	1.94092e-12	9.4166e-12	BACON domain-containing protein
176F_0038	3.42861	4.97267	2.66281e-47	6.09036e-46	AAA family ATPase
176F_3583	3.42436	5.13262	1.45313e-51	3.66679e-50	glycoside hydrolase family 2
176F_4412	3.37209	5.34126	7.06838e-56	2.00113e-54	glycoside hydrolase family 18
176F_2751	3.3616	7.89087	1.5813e-127	3.49619e-125	50S ribosomal protein L7/L12
176F_0770	3.35781	5.50333	2.52387e-58	7.70944e-57	S9 family peptidase
176F_5172	3.33934	4.12232	1.44095e-29	1.7514e-28	hypothetical protein
176F_2148	3.31808	6.70485	2.82793e-93	2.57452e-91	TonB-dependent receptor
176F_0088	3.29418	2.94446	1.05734e-14	5.90053e-14	hypothetical protein
176F_0115	3.2939	8.58935	3.46564e-138	1.14936e-135	fimbrillin family protein
176F_3340	3.28694	5.76797	8.68991e-66	3.60243e-64	ABC transporter ATP-binding protein
176F_3342	3.27326	6.52627	2.32325e-88	1.76833e-86	ABC transporter permease
176F_3070	3.27094	6.95121	4.4113e-100	4.87659e-98	autotransporter outer membrane beta-barrel
176F_2767	3.26333	4.87216	2.28098e-42	4.50663e-41	50S ribosomal protein L29
176F_0102	3.24904	1.56821	6.51673e-05	0.000153668	N-acetylmuramic acid 6-phosphate etherase
176F_0606	3.22297	1.93687	1.06823e-06	3.05595e-06	PH domain-containing protein
176F_2357	3.21007	4.29079	2.66837e-31	3.48993e-30	gliding motility lipoprotein GldH
176F_3343	3.20378	5.05184	3.37007e-46	7.45106e-45	ABC transporter permease
176F_0609	3.19434	1.53132	2.57103e-05	6.39726e-05	hypothetical protein
176F_3904	3.19111	7.48456	4.88863e-109	6.67586e-107	fimbrillin family protein
176F_3935	3.18072	2.20885	3.39422e-08	1.1354e-07	glycerophosphodiester phosphodiesterase fam
176F_0650	3.16954	8.77138	1.26174e-134	3.66141e-132	M64 family metallo-endopeptidase
176F_0071	3.14145	1.49651	0.000196892	0.000431212	hypothetical protein
176F_2336	3.12988	5.90217	1.33422e-63	4.9203e-62	bifunctional demethylmenaquinone methyltran
176F_4108	3.12686	2.16646	5.82165e-08	1.88493e-07	zinc-dependent metalloprotease
176F_0113	3.11354	7.29366	3.4903e-101	3.95256e-99	PepSY-associated TM helix domain-containing
176F_0513	3.10025	3.74971	3.94206e-22	3.47305e-21	immunity 9 family protein
176F_0648	3.09501	5.93509	3.78339e-65	1.50139e-63	MATE family efflux transporter
176F_1493	3.08883	7.0734	2.58135e-94	2.44597e-92	UDP-N-acetylmuramate--L-alanine ligase
176F_1753	3.05972	3.19482	8.28999e-16	5.12522e-15	pyruvate formate lyase-activating protein
176F_2294	3.05797	2.11733	1.70644e-07	5.31031e-07	sulfatase-like hydrolase/transferase
176F_2859	3.05392	9.99841	1.19991e-145	6.96397e-143	L-asparaginase 2
176F_4931	3.02698	0.913297	0.00368376	0.00673109	primase C-terminal domain-containing protei
176F_3587	3.01207	5.24599	4.84607e-47	1.10296e-45	WD40 repeat domain-containing protein
176F_3906	3.00369	9.76819	2.43535e-140	1.13073e-137	GH32 C-terminal domain-containing protein
176F_0604	2.97456	2.30398	3.7476e-08	1.24911e-07	hypothetical protein
176F_2829	2.97211	2.99651	4.78537e-13	2.39423e-12	epoxyqueuosine reductase QueH
176F_0069	2.96932	1.38573	8.30359e-05	0.000192864	N-acetylmuramoyl-L-alanine amidase
176F_0270	2.95287	2.67742	4.1388e-10	1.67245e-09	plasmid recombination protein
176F_4826	2.94704	4.76036	2.04352e-35	3.21629e-34	Starch-binding associating with outer membr
176F_3586	2.93476	7.31928	2.11194e-93	1.96114e-91	family 20 glycosylhydrolase
176F_1365	2.92421	6.45709	1.32329e-72	6.8267e-71	cysteine--tRNA ligase
176F_2750	2.90605	8.4068	7.89519e-113	1.35768e-110	50S ribosomal protein L10
176F_2058	2.90442	8.29588	1.12132e-110	1.73227e-108	PD-(D/E)XK nuclease family protein
176F_4270	2.9036	9.23599	4.46166e-129	1.09029e-126	AhpC/TSA family protein
176F_2573	2.90266	5.4133	4.5786e-48	1.06826e-46	RNA-binding transcriptional accessory prote
176F_2749	2.89493	9.71122	2.03474e-131	5.24851e-129	50S ribosomal protein L1
176F_1754	2.8926	7.82137	1.18139e-101	1.3713e-99	formate C-acetyltransferase
176F_1265	2.88623	2.78424	1.23997e-10	5.27213e-10	BofC C-terminal domain-containing protein
176F_2838	2.884	4.47656	1.33844e-27	1.50106e-26	50S ribosomal protein L35
176F_1447	2.88079	2.4376	4.80154e-09	1.75817e-08	glycosyl hydrolase 53 family protein
176F_0109	2.87854	3.47891	4.77742e-17	3.16427e-16	lamin tail domain-containing protein
176F_3488	2.87409	7.49816	3.9568e-93	3.53296e-91	DEAD/DEAH box helicase
176F_0107	2.86836	6.90074	2.70833e-81	1.79639e-79	glycosyltransferase family 2 protein
176F_3344	2.86182	4.71807	2.03877e-34	3.08339e-33	ABC transporter permease
176F_2766	2.85653	6.37252	2.328e-68	1.06061e-66	50S ribosomal protein L16
176F_3896	2.84821	4.59598	1.63725e-31	2.16574e-30	GNAT family N-acetyltransferase
176F_3588	2.83212	5.44555	5.67295e-47	1.27862e-45	WD40 repeat domain-containing protein
176F_2996	2.8241	5.48744	2.12468e-47	4.90791e-46	MFS transporter
176F_2748	2.82183	8.41843	3.64042e-108	4.82928e-106	50S ribosomal protein L11
176F_3888	2.81842	8.12896	3.29068e-102	3.9176e-100	fimbrillin family protein
176F_3391	2.79767	8.92208	6.99312e-112	1.15961e-109	hypothetical protein
176F_3339	2.78784	6.22529	2.40728e-64	9.31417e-63	HlyD family secretion protein
176F_0110	2.78201	6.89004	1.73814e-77	1.02154e-75	hypothetical protein
176F_1177	2.77113	10.0884	1.50608e-123	3.17852e-121	insulinase family protein
176F_3585	2.75761	5.41168	3.56617e-46	7.84725e-45	family 78 glycoside hydrolase catalytic dom
176F_0026	2.7542	4.28515	1.60837e-26	1.71277e-25	2-iminoacetate synthase ThiH
176F_3347	2.75413	6.85845	2.74757e-76	1.55573e-74	TolC family protein
176F_0865	2.73678	1.60345	0.000232204	0.00050474	glycoside hydrolase family 140 protein
176F_0070	2.73286	1.60213	0.000232204	0.00050474	DNA replication initiation control protein
176F_5003	2.70942	8.3481	2.48719e-99	2.62455e-97	ATP-binding protein
176F_1262	2.69667	4.29433	9.01576e-25	8.96364e-24	C45 family autoproteolytic acyltransferase/
176F_0314	2.69127	4.81864	3.08355e-33	4.46009e-32	polysaccharide biosynthesis protein
176F_2005	2.68576	8.21294	4.94256e-96	4.98877e-94	TolC family protein
176F_2812	2.68064	7.12006	3.38629e-77	1.94105e-75	Outer membrane protein (OmpH-like)
176F_0061	2.67966	1.21401	0.00492463	0.008774	hypothetical protein
176F_0866	2.66515	0.738817	0.022331	0.0352962	glycoside hydrolase family 5 protein
176F_0602	2.6579	2.59963	3.00848e-09	1.12376e-08	M23 family metallopeptidase
176F_4858	2.65244	9.73768	4.01271e-113	7.45241e-111	FKBP-type peptidyl-prolyl cis-trans isomera
176F_3902	2.62963	9.02629	3.1002e-107	3.99839e-105	TonB-dependent receptor
176F_0114	2.62921	6.81607	2.38843e-68	1.07665e-66	OB-fold nucleic acid binding domain-contain
176F_1492	2.62639	7.78236	1.30486e-86	9.17947e-85	FtsW/RodA/SpoVE family cell cycle protein
176F_4409	2.62533	6.42867	2.03426e-61	6.79502e-60	BACON domain-containing protein
176F_0272	2.62321	2.42337	9.26513e-08	2.95251e-07	hypothetical protein
176F_1448	2.62028	3.7272	3.72157e-18	2.60622e-17	SusE domain-containing protein
176F_1629	2.61821	3.07196	4.61906e-12	2.1795e-11	hypothetical protein
176F_1434	2.6154	4.8744	3.13364e-33	4.51848e-32	indole-3-glycerol phosphate synthase TrpC
176F_0248	2.6151	2.23691	2.86366e-07	8.66186e-07	M23 family metallopeptidase
176F_3077	2.59463	1.16677	0.00825605	0.0141334	malonyl-ACP O-methyltransferase BioC
176F_3144	2.59163	2.39677	7.76823e-08	2.4926e-07	Adenine-specific methyltransferase
176F_0409	2.58446	5.41438	5.09409e-42	9.89618e-41	ABC transporter permease
176F_2893	2.56811	1.4971	0.00109458	0.00216353	hypothetical protein
176F_2315	2.55942	6.24677	3.51963e-57	1.04087e-55	histidinol-phosphatase
176F_1030	2.55552	1.9983	1.52685e-05	3.91665e-05	hypothetical protein
176F_2768	2.55346	6.1952	1.50087e-55	4.22335e-54	30S ribosomal protein S17
176F_1278	2.55155	1.76427	0.000153907	0.000343334	phosphopantetheine-binding protein
176F_0766	2.54956	2.78949	4.16654e-10	1.68219e-09	tRNA (5-methylaminomethyl-2-thiouridine)(34
176F_0764	2.53939	4.11383	6.89419e-21	5.70583e-20	metal ABC transporter ATP-binding protein
176F_0765	2.53751	5.66592	1.71762e-44	3.62495e-43	zinc ABC transporter substrate-binding prot
176F_3863	2.52918	6.1501	1.58969e-53	4.21768e-52	hypothetical protein
176F_5171	2.51871	4.9412	6.42373e-32	8.54595e-31	hypothetical protein
176F_4410	2.51147	5.60693	2.66935e-43	5.36529e-42	endo-beta-N-acetylglucosaminidase
176F_0799	2.51126	8.19808	3.60848e-86	2.46385e-84	hypothetical protein
176F_1625	2.51116	1.73522	0.000153907	0.000343334	pectate lyase
176F_0048	2.50766	2.98502	1.14933e-10	4.90474e-10	DNA (cytosine-5-)-methyltransferase
176F_3363	2.50698	4.58259	1.47598e-25	1.5195e-24	hemolysin activation protein
176F_1031	2.50234	2.75904	5.26473e-09	1.91869e-08	TonB-dependent receptor plug domain-contain
176F_2769	2.49696	7.75265	2.12831e-79	1.33537e-77	50S ribosomal protein L14
176F_0312	2.49603	4.82786	9.75564e-31	1.24781e-29	UDP-N-acetyl glucosamine 2-epimerase
176F_1983	2.47513	10.7154	2.44115e-103	2.9827e-101	TonB-dependent receptor
176F_0205	2.47007	5.05205	1.4584e-32	2.01528e-31	endonuclease/exonuclease/phosphatase family
176F_2959	2.46603	5.41222	7.13914e-39	1.26515e-37	tetratricopeptide repeat protein
176F_3843	2.46274	3.05753	2.42695e-10	1.00163e-09	heparinase II/III family protein
176F_0601	2.45689	3.60066	5.50449e-15	3.17877e-14	hypothetical protein
176F_1016	2.44988	6.76391	1.84984e-61	6.26919e-60	S46 family peptidase
176F_1496	2.44817	8.11609	6.54817e-82	4.40625e-80	cell division protein FtsA
176F_4351	2.44565	4.77193	8.2501e-28	9.32001e-27	integration host factor subunit beta
176F_1726	2.44203	2.11291	3.00479e-06	8.26495e-06	FlxA-like family protein
176F_0624	2.42913	3.91967	2.54514e-18	1.80414e-17	group II intron reverse transcriptase/matur
176F_0540	2.42833	6.17582	5.38949e-50	1.32399e-48	TolC family protein
176F_0651	2.4088	7.69278	6.90708e-74	3.77289e-72	YncE family protein
176F_2021	2.40836	1.66802	0.000687594	0.00139532	hypothetical protein
176F_4816	2.40654	4.22819	1.43106e-20	1.15555e-19	glycoside hydrolase family 2
176F_1491	2.4031	8.73632	1.81635e-89	1.42938e-87	UDP-N-acetylmuramoyl-L-alanine--D-glutamate
176F_0828	2.39913	9.97342	8.11297e-96	8.01458e-94	beta-glucosidase BglX
176F_0798	2.39744	9.35643	1.42749e-92	1.20506e-90	2-oxoglutarate oxidoreductase
176F_3135	2.39029	1.38503	0.000586664	0.00119836	tRNA (adenine-N(6)-)-methyltransferase
176F_1173	2.38686	5.32318	3.45288e-36	5.6055e-35	TonB-dependent receptor plug domain-contain
176F_4201	2.37801	5.29768	3.95111e-34	5.87981e-33	GH92 family glycosyl hydrolase
176F_0610	2.37615	2.98423	5.17824e-10	2.06551e-09	hypothetical protein
176F_1006	2.37572	6.44537	8.51288e-53	2.19585e-51	sigma-70 family RNA polymerase sigma factor
176F_0250	2.36278	3.15674	8.39212e-11	3.60116e-10	ssDNA-binding domain-containing protein
176F_0411	2.36208	5.6933	5.06734e-41	9.48696e-40	ABC transporter permease
176F_1015	2.35318	7.49094	5.77793e-69	2.70979e-67	S46 family peptidase
176F_2770	2.34886	7.75528	6.4498e-72	3.29081e-70	50S ribosomal protein L24
176F_4649	2.34821	7.82488	1.41108e-73	7.44506e-72	MFS transporter
176F_0797	2.34639	8.94781	3.50736e-87	2.50533e-85	2-oxoacid:acceptor oxidoreductase family pr
176F_4107	2.33936	2.95238	5.17824e-10	2.06551e-09	S46 family peptidase
176F_2007	2.33487	7.34251	1.38908e-65	5.60827e-64	multidrug transporter subunit MdtE
176F_0908	2.32969	1.02393	0.00796545	0.0136824	nuclear transport factor 2 family protein
176F_1267	2.32621	1.02034	0.0137704	0.0226403	hypothetical protein
176F_1155	2.32555	1.01998	0.0137704	0.0226403	S8 family serine peptidase
176F_1718	2.32296	1.02024	0.0137704	0.0226403	conjugative transposon protein TraM
176F_2335	2.31932	7.20122	2.62707e-63	9.38269e-62	phosphoribosylaminoimidazolesuccinocarboxam
176F_1263	2.3192	5.2044	3.93611e-32	5.29721e-31	NAD(P)-binding protein
176F_0040	2.31681	4.11432	2.32904e-18	1.65601e-17	MBL fold metallo-hydrolase
176F_4413	2.30566	5.28664	7.1094e-33	1.00637e-31	SusD/RagB family nutrient-binding outer mem
176F_0825	2.3042	11.9491	8.70556e-93	7.48517e-91	TonB-dependent receptor
176F_1666	2.3022	3.60565	1.26609e-13	6.59021e-13	M23 family metallopeptidase
176F_3748	2.29745	13.0741	4.85776e-93	4.25558e-91	glutamate decarboxylase
176F_0077	2.29652	2.18548	1.01653e-05	2.65453e-05	hypothetical protein
176F_0271	2.29434	2.60033	2.0592e-07	6.34853e-07	MarR family transcriptional regulator
176F_0985	2.29188	9.46094	2.23365e-86	1.54789e-84	preprotein translocase subunit SecA
176F_4208	2.28998	4.39773	4.1719e-21	3.50274e-20	argininosuccinate synthase
176F_4989	2.28886	4.87714	5.00226e-27	5.46482e-26	hypothetical protein
176F_2753	2.28564	10.9358	3.66624e-90	2.93489e-88	DNA-directed RNA polymerase subunit beta'
176F_1595	2.27739	4.86549	9.16031e-27	9.86806e-26	phage NinH family protein
176F_3426	2.27342	7.55334	1.27139e-65	5.17812e-64	tetratricopeptide repeat protein
176F_1101	2.26801	7.97001	2.60678e-70	1.27403e-68	Na(+)-translocating NADH-quinone reductase
176F_1370	2.26343	1.99119	6.49572e-05	0.00015325	metallophosphoesterase
176F_4278	2.26119	4.4449	7.7198e-21	6.35515e-20	WGR domain-containing protein
176F_2057	2.2602	7.28709	9.1984e-62	3.16357e-60	TonB family protein
176F_3788	2.25987	7.81776	2.75491e-68	1.22991e-66	signal peptidase I
176F_2752	2.25606	10.9934	3.91848e-88	2.93443e-86	DNA-directed RNA polymerase subunit beta
176F_1091	2.24015	4.41513	3.49224e-21	2.94809e-20	lipoprotein
176F_4738	2.2395	7.48781	1.33525e-63	4.9203e-62	ketopantoate reductase family protein
176F_3454	2.239	3.95986	1.08572e-16	7.03071e-16	type VI secretion system TssO
176F_3747	2.23613	11.5829	1.38645e-87	1.00583e-85	glutaminase A
176F_0105	2.22813	2.96138	3.35396e-09	1.24381e-08	AmpG family muropeptide MFS transporter
176F_3825	2.22105	8.29654	1.48687e-71	7.50382e-70	serine--tRNA ligase
176F_3362	2.21155	3.11774	7.12543e-10	2.80843e-09	glycosyltransferase
176F_4109	2.21096	3.27302	1.69998e-10	7.12366e-10	TonB-dependent receptor
176F_0050	2.2103	3.19803	1.56845e-10	6.59629e-10	phosphoadenosine phosphosulfate reductase f
176F_2785	2.20168	9.2302	5.27971e-79	3.26849e-77	30S ribosomal protein S4
176F_2296	2.19978	2.52948	4.76414e-07	1.41251e-06	alpha-L-fucosidase
176F_2350	2.19413	9.63397	2.62337e-80	1.66854e-78	M13 family metallopeptidase
176F_2858	2.19198	9.84994	4.81366e-81	3.14786e-79	OprO/OprP family phosphate-selective porin
176F_4517	2.18021	3.9125	1.66612e-15	1.00075e-14	GyrI-like domain-containing protein
176F_0801	2.17532	4.86508	2.45407e-24	2.41403e-23	4Fe-4S binding protein
176F_2830	2.17378	2.25318	2.70216e-05	6.70556e-05	DNA/RNA non-specific endonuclease
176F_3584	2.17055	6.12174	6.57581e-42	1.26687e-40	glycerophosphoryl diester phosphodiesterase
176F_2217	2.15812	6.58155	1.53634e-47	3.56661e-46	response regulator
176F_3392	2.15528	9.54782	1.37689e-77	8.196e-76	MBL fold metallo-hydrolase
176F_2765	2.15344	7.9604	6.48098e-64	2.42671e-62	30S ribosomal protein S3
176F_0771	2.14003	3.48024	1.4615e-11	6.62669e-11	ORF6N domain-containing protein
176F_4414	2.13335	7.681	1.15199e-60	3.79339e-59	TonB-dependent receptor
176F_2783	2.12691	7.17008	1.14565e-54	3.09258e-53	30S ribosomal protein S13
176F_1596	2.12622	4.04484	9.34604e-16	5.73232e-15	HAD family hydrolase
176F_2764	2.12046	6.64283	2.25974e-47	5.19405e-46	50S ribosomal protein L22
176F_0800	2.11622	9.70092	1.47812e-75	8.26858e-74	3-methyl-2-oxobutanoate dehydrogenase subun
176F_3787	2.11593	5.7107	4.94179e-35	7.62283e-34	4-hydroxy-tetrahydrodipicolinate reductase
176F_1266	2.11436	0.915785	0.0236162	0.0370941	3-hydroxylacyl-ACP dehydratase
176F_0416	2.11059	0.915409	0.0236162	0.0370941	alpha/beta hydrolase
176F_0539	2.10526	7.05149	4.98654e-52	1.26516e-50	macrolide transporter subunit MacA
176F_2786	2.10513	9.52682	2.19976e-74	1.21589e-72	DNA-directed RNA polymerase subunit alpha
176F_5094	2.09573	6.24055	4.6491e-41	8.7747e-40	XRE family transcriptional regulator
176F_3367	2.09386	8.07378	9.60044e-63	3.37688e-61	methionine--tRNA ligase
176F_1559	2.09365	7.29814	6.84378e-55	1.85823e-53	transcription termination factor Rho
176F_2387	2.09092	6.93369	2.43168e-49	5.88036e-48	exopolysaccharide biosynthesis protein
176F_4488	2.09043	6.93885	5.94847e-50	1.45362e-48	LysM peptidoglycan-binding domain-containin
176F_3143	2.07822	1.46337	0.00109458	0.00216353	hypothetical protein
176F_2297	2.07429	1.46288	0.00470852	0.00842129	sulfatase-like hydrolase/transferase
176F_0510	2.07207	1.4625	0.00470852	0.00842129	immunity 44 family protein
176F_2787	2.07091	7.58892	1.60271e-56	4.68011e-55	50S ribosomal protein L17
176F_2231	2.06758	9.98271	1.74544e-73	9.10571e-72	NADP-dependent isocitrate dehydrogenase
176F_1178	2.06622	6.39934	2.30274e-43	4.66884e-42	hypothetical protein
176F_2390	2.06158	4.20042	3.78176e-17	2.5228e-16	glycosyltransferase
176F_2249	2.05431	6.18499	1.16456e-38	2.04813e-37	GDSL-type esterase/lipase family protein
176F_0913	2.05428	3.90972	8.05557e-14	4.25991e-13	hypothetical protein
176F_0103	2.05203	3.41237	2.22504e-10	9.224e-10	ATPase
176F_1026	2.05044	2.63718	3.40623e-07	1.02496e-06	S8 family serine peptidase
176F_3335	2.04691	5.84399	1.35348e-34	2.06718e-33	helix-turn-helix domain-containing protein
176F_1617	2.03883	7.32905	3.35156e-52	8.59739e-51	MlaD family protein
176F_2432	2.03778	6.56895	4.41415e-44	9.1495e-43	TlpA family protein disulfide reductase
176F_2055	2.02872	8.49194	1.89047e-64	7.37602e-63	UvrD-helicase domain-containing protein
176F_4411	2.02529	5.78089	4.81233e-34	7.13855e-33	LamG domain-containing protein
176F_3783	2.02475	3.84033	4.2855e-13	2.14877e-12	hypothetical protein
176F_1583	2.01939	1.64253	0.000419335	0.000877805	DsbA family protein
176F_2389	2.01338	4.91959	9.72601e-23	8.76851e-22	glycosyltransferase family 2 protein
176F_2771	2.00955	8.20587	2.14919e-59	6.83472e-58	50S ribosomal protein L5
176F_3130	2.00836	2.60628	5.28935e-07	1.56224e-06	type IV secretory system conjugative DNA tr
176F_0036	2.00551	1.16954	0.00825605	0.0141334	hypothetical protein
176F_2600	1.9983	7.06909	6.21792e-49	1.49584e-47	electron transfer flavoprotein subunit alph
176F_4279	1.99597	4.15692	1.40775e-15	8.52175e-15	WGR domain-containing protein
176F_4110	1.99375	5.13417	3.24045e-25	3.25658e-24	carboxypeptidase-like regulatory domain-con
176F_0106	1.99218	4.15435	2.11391e-15	1.25832e-14	SpoIID/LytB domain-containing protein
176F_1566	1.98851	4.39989	1.54774e-17	1.05991e-16	CapA family protein
176F_0079	1.97823	5.95084	1.603e-34	2.43226e-33	Ig-like domain-containing protein
176F_3842	1.97085	1.80192	0.000673669	0.00136766	sulfatase
176F_1732	1.96715	1.96561	0.00041208	0.000863397	toprim domain-containing protein
176F_1669	1.96656	6.20182	2.06696e-36	3.36734e-35	hypothetical protein
176F_3477	1.96441	5.03456	4.68022e-24	4.53659e-23	alpha-1,6-mannanase
176F_1436	1.95842	4.53765	2.75775e-18	1.95187e-17	aminodeoxychorismate/anthranilate synthase
176F_0676	1.95623	5.5636	8.00973e-30	9.89074e-29	ion transporter
176F_2813	1.95302	8.7396	1.36983e-61	4.67657e-60	Outer membrane protein (OmpH-like)
176F_2546	1.95145	6.71295	5.05713e-42	9.86565e-41	tetratricopeptide repeat protein
176F_1497	1.94061	7.2871	2.46276e-48	5.77506e-47	cell division protein FtsZ
176F_3995	1.93913	2.91163	1.07314e-07	3.39413e-07	alpha-N-acetylglucosaminidase
176F_0522	1.93812	2.45945	1.64971e-05	4.21553e-05	hypothetical protein
176F_4354	1.93738	13.0344	2.33001e-68	1.06061e-66	collagen-like protein
176F_1271	1.93518	3.48116	1.6181e-10	6.79896e-10	beta-ketoacyl-[acyl-carrier-protein] syntha
176F_4038	1.93366	5.40186	2.37981e-26	2.51696e-25	peptide chain release factor 3
176F_1437	1.93336	6.42411	2.37587e-38	4.1008e-37	anthranilate synthase component I family pr
176F_4607	1.93079	5.07373	2.81701e-23	2.61065e-22	threonyl/alanyl tRNA synthetase SAD
176F_2251	1.92359	9.96101	2.96002e-64	1.12651e-62	AsmA family protein
176F_0713	1.92063	2.215	0.000148209	0.00033195	FAD-dependent oxidoreductase
176F_0367	1.92029	6.75123	4.38788e-41	8.31548e-40	aspartate carbamoyltransferase regulatory s
176F_4714	1.91783	6.655	1.20811e-39	2.17413e-38	(4Fe-4S)-binding protein
176F_2001	1.91627	5.0097	3.92312e-22	3.46294e-21	response regulator
176F_2439	1.91598	9.24852	6.84138e-62	2.37049e-60	triose-phosphate isomerase
176F_4959	1.91545	12.0869	1.48447e-66	6.20935e-65	elongation factor Tu
176F_4582	1.91043	1.76417	0.00258806	0.00484922	AGE family epimerase/isomerase
176F_3789	1.90497	5.55568	4.19965e-28	4.80271e-27	signal peptidase I
176F_2232	1.8994	10.7534	2.68009e-64	1.0284e-62	citrate/2-methylcitrate synthase
176F_3048	1.89757	6.97725	8.70152e-43	1.74143e-41	dihydrofolate reductase
176F_1069	1.88892	5.62476	5.4917e-28	6.23422e-27	RNA polymerase sigma factor
176F_0767	1.88856	2.18918	0.000101374	0.000231749	VTT domain-containing protein
176F_1028	1.88403	3.1664	4.66659e-08	1.5334e-07	leucine-rich repeat domain-containing prote
176F_1172	1.88396	5.6923	5.68278e-29	6.69674e-28	ABC transporter permease
176F_1147	1.8814	8.58614	9.7573e-57	2.86729e-55	glutamine synthetase III
176F_3057	1.87158	2.50768	4.63284e-06	1.25132e-05	0
176F_2252	1.8697	6.87567	8.35834e-41	1.54613e-39	AAA family ATPase
176F_3397	1.86794	9.15273	1.059e-58	3.27796e-57	porin
176F_0914	1.86291	1.73713	0.00258806	0.00484922	selenium-binding protein
176F_4487	1.86238	5.67216	2.76111e-28	3.17322e-27	PorT family protein
176F_1103	1.85761	6.8711	4.25233e-41	8.09163e-40	Na(+)-translocating NADH-quinone reductase
176F_1495	1.85635	5.94258	2.86763e-31	3.72952e-30	cell division protein FtsQ
176F_0965	1.85218	6.60588	2.16386e-37	3.58815e-36	hypothetical protein
176F_2746	1.84343	1.54093	0.00438291	0.00791481	glycoside hydrolase family 88 protein
176F_3710	1.8373	7.21486	3.27027e-42	6.43383e-41	ParB/RepB/Spo0J family partition protein
176F_2219	1.83727	5.89542	4.98215e-30	6.21831e-29	outer membrane beta-barrel protein
176F_4990	1.83493	4.45375	2.47264e-15	1.46434e-14	hypothetical protein
176F_0608	1.83469	4.13011	8.93529e-14	4.70705e-13	hypothetical protein
176F_1432	1.83459	5.23432	4.32903e-22	3.79956e-21	tryptophan synthase subunit alpha
176F_1170	1.83071	8.58515	8.19379e-54	2.18642e-52	hypothetical protein
176F_2019	1.82506	7.59756	6.23735e-46	1.35963e-44	GH92 family glycosyl hydrolase
176F_0246	1.81602	1.07257	0.0226528	0.0357072	hypothetical protein
176F_2833	1.81516	6.02	2.80343e-30	3.51793e-29	indolepyruvate oxidoreductase subunit beta
176F_2051	1.8145	1.07426	0.0226528	0.0357072	discoidin domain-containing protein
176F_3086	1.81329	5.31469	2.0445e-23	1.9177e-22	family 20 glycosylhydrolase
176F_4588	1.81213	8.61769	3.6067e-53	9.40781e-52	OadG family protein
176F_1171	1.81018	6.72981	2.73337e-38	4.70039e-37	ATP-binding cassette domain-containing prot
176F_0826	1.8088	11.6533	1.07835e-59	3.45296e-58	response regulator
176F_1007	1.80499	6.2726	1.92817e-32	2.64085e-31	hypothetical protein
176F_1608	1.80412	4.892	5.54884e-19	4.11554e-18	SH3 domain-containing protein
176F_1574	1.79705	11.1495	1.42758e-58	4.38956e-57	aminoacyl-histidine dipeptidase
176F_2837	1.79702	7.74018	6.65124e-46	1.44307e-44	50S ribosomal protein L20
176F_4674	1.79702	7.49094	7.29397e-44	1.50515e-42	AAA domain-containing protein
176F_2334	1.79101	6.35041	4.19227e-33	6.00762e-32	PhoH family protein
176F_1575	1.78737	4.35621	1.82371e-14	9.97347e-14	endonuclease
176F_0269	1.78417	4.21404	1.38396e-13	7.18763e-13	OmpA family protein
176F_4307	1.78107	6.95096	1.83072e-38	3.1955e-37	TolC family protein
176F_1318	1.77554	9.97033	1.79153e-55	4.98088e-54	RNA-binding protein
176F_0910	1.77414	1.50194	0.0106124	0.0178203	toprim domain-containing protein
176F_0058	1.77173	1.49812	0.0106124	0.0178203	hypothetical protein
176F_2417	1.77145	2.34224	6.05532e-05	0.00014337	PAS domain-containing protein
176F_3985	1.7711	1.4986	0.0106124	0.0178203	hypothetical protein
176F_1165	1.76978	5.808	7.05722e-27	7.6917e-26	3'-5' exonuclease domain-containing protein
176F_4716	1.76788	8.33822	1.60353e-49	3.898e-48	tryptophanase
176F_2434	1.76786	5.31194	9.61386e-23	8.68427e-22	YncE family protein
176F_3732	1.76578	4.28727	1.07532e-13	5.63512e-13	cytochrome c nitrite reductase small subuni
176F_0313	1.76436	3.97928	5.99744e-12	2.80334e-11	NAD-dependent epimerase/dehydratase family
176F_0067	1.76221	1.67172	0.00615828	0.0107979	hypothetical protein
176F_2020	1.75804	6.18535	1.20834e-30	1.54129e-29	GH92 family glycosyl hydrolase
176F_2914	1.75701	11.1603	3.53116e-56	1.0247e-54	inositol-3-phosphate synthase
176F_4621	1.74813	8.62923	5.28232e-50	1.30457e-48	hypothetical protein
176F_0039	1.73812	4.02745	1.13702e-11	5.18585e-11	recombinase RecT
176F_4571	1.73761	7.26962	7.09329e-40	1.28148e-38	tRNA preQ1(34) S-adenosylmethionine ribosyl
176F_2430	1.73733	5.78573	5.91739e-26	6.17403e-25	response regulator transcription factor
176F_2309	1.7358	11.8823	1.65546e-55	4.6303e-54	type I glyceraldehyde-3-phosphate dehydroge
176F_4193	1.73515	14.0266	4.28741e-56	1.23643e-54	phosphoenolpyruvate carboxykinase (ATP)
176F_3599	1.7347	5.79763	9.66615e-27	1.03649e-25	hypothetical protein
176F_1094	1.73108	4.86064	2.85797e-18	2.01972e-17	sulfatase-like hydrolase/transferase
176F_0605	1.73001	2.76754	5.84332e-06	1.56282e-05	toprim domain-containing protein
176F_2502	1.72838	4.57292	2.93511e-15	1.72284e-14	cyclodeaminase/cyclohydrolase family protei
176F_3884	1.72772	8.1486	1.18032e-45	2.54895e-44	SDR family NAD(P)-dependent oxidoreductase
176F_3810	1.72566	5.24824	5.78636e-21	4.84073e-20	FecR domain-containing protein
176F_2375	1.7238	6.04488	1.94053e-28	2.25247e-27	NADH-quinone oxidoreductase subunit N
176F_0536	1.72143	7.70997	4.90041e-42	9.60025e-41	ABC transporter ATP-binding protein
176F_1105	1.7168	6.48295	2.10024e-32	2.86806e-31	NADH:ubiquinone reductase (Na(+)-transporti
176F_2220	1.71525	6.57197	5.61714e-33	8.02474e-32	PCMD domain-containing protein
176F_3885	1.7152	6.49213	1.7761e-31	2.34274e-30	nitrous oxide-stimulated promoter family pr
176F_3811	1.71348	4.35153	1.50536e-13	7.80064e-13	hypothetical protein
176F_1243	1.71339	9.97884	3.42541e-52	8.73856e-51	translation initiation factor IF-2
176F_4210	1.71328	2.6804	5.7474e-05	0.000136567	arginine repressor
176F_3387	1.71273	4.55919	3.88922e-15	2.2657e-14	DEAD/DEAH box helicase family protein
176F_3041	1.7098	10.5503	8.42171e-53	2.18447e-51	copper resistance protein NlpE
176F_0080	1.70364	1.46125	0.0163167	0.0265076	hypothetical protein
176F_2284	1.70201	2.39723	8.62571e-05	0.000199946	SusD family
176F_2831	1.70163	5.30189	6.65368e-21	5.51661e-20	endolytic transglycosylase MltG
176F_2615	1.70141	4.05941	6.00154e-12	2.80334e-11	GDYXXLXY domain-containing protein
176F_0859	1.6962	6.11456	2.40245e-28	2.77477e-27	N-acetyltransferase
176F_1498	1.69418	7.63469	1.29105e-40	2.37871e-39	GatB/YqeY domain-containing protein
176F_1106	1.68499	7.58823	2.0674e-40	3.77911e-39	NADH:ubiquinone reductase (Na(+)-transporti
176F_0904	1.67912	5.73366	1.71134e-24	1.69419e-23	Smr/MutS family protein
176F_0123	1.67865	2.64756	2.13054e-05	5.35866e-05	helix-hairpin-helix domain-containing prote
176F_3486	1.67243	11.1023	2.77768e-51	6.93374e-50	RNA-binding protein
176F_1225	1.67115	4.12811	7.88889e-12	3.65186e-11	GtrA family protein
176F_4308	1.66891	5.52979	2.43539e-22	2.16205e-21	C4-type zinc ribbon domain-containing prote
176F_3049	1.66863	5.24953	4.23534e-20	3.333e-19	DNA alkylation repair protein
176F_2958	1.66763	5.74776	1.08002e-23	1.03179e-22	DedA family protein
176F_0964	1.66394	6.48356	4.3583e-30	5.45433e-29	NAD(P)H-hydrate dehydratase
176F_4587	1.65613	7.82475	4.12488e-40	7.51053e-39	biotin/lipoyl-binding protein
176F_0655	1.65259	1.76495	0.00258806	0.00484922	ATP-binding cassette domain-containing prot
176F_3438	1.65239	3.22646	3.75871e-07	1.12447e-06	DNA/RNA non-specific endonuclease
176F_3395	1.65205	9.86077	1.83989e-48	4.33634e-47	2-hydroxyacid dehydrogenase
176F_1027	1.65032	2.92345	3.33983e-06	9.15938e-06	leucine-rich repeat domain-containing prote
176F_2119	1.65012	8.95336	3.30455e-46	7.34116e-45	acetyl-CoA hydrolase
176F_3487	1.64473	9.00347	4.75344e-46	1.04105e-44	nitronate monooxygenase family protein
176F_2741	1.64205	4.4379	2.00112e-13	1.02893e-12	response regulator
176F_2552	1.64152	7.63685	2.17429e-38	3.76687e-37	HU family DNA-binding protein
176F_3076	1.63624	1.4205	0.0118367	0.0197122	malonyl-ACP O-methyltransferase BioC
176F_1118	1.63376	6.47468	1.86222e-29	2.23997e-28	16S rRNA (guanine(527)-N(7))-methyltransfer
176F_1593	1.63155	2.53568	6.85335e-05	0.000160789	hypothetical protein
176F_3812	1.63151	3.04443	5.14028e-06	1.38436e-05	RNA polymerase sigma-70 factor
176F_2953	1.6314	8.60307	3.51376e-44	7.34882e-43	YggS family pyridoxal phosphate-dependent e
176F_4250	1.62949	5.36342	1.70843e-19	1.29612e-18	alpha/beta fold hydrolase
176F_4825	1.62752	2.53018	7.4394e-05	0.000173748	hypothetical protein
176F_2376	1.62579	4.9261	2.86218e-16	1.81051e-15	NADH-quinone oxidoreductase subunit M
176F_5022	1.62371	2.76875	2.29816e-05	5.74292e-05	His-Xaa-Ser system protein HxsD
176F_1935	1.62187	2.02181	0.00253986	0.00477626	SusD/RagB family nutrient-binding outer mem
176F_4239	1.61953	2.44025	0.0002371	0.00051466	family 43 glycosylhydrolase
176F_1104	1.61935	5.81456	1.68793e-23	1.5929e-22	NADH:ubiquinone reductase (Na(+)-transporti
176F_2306	1.61821	11.9184	8.38392e-49	1.99623e-47	class II fructose-1,6-bisphosphate aldolase
176F_1475	1.61778	1.88522	0.00154174	0.00298635	arylsulfatase
176F_3966	1.61599	4.8761	2.10959e-16	1.35101e-15	redoxin domain-containing protein
176F_0598	1.61412	2.89854	4.85023e-06	1.3091e-05	OB-fold nucleic acid binding domain-contain
176F_1097	1.61393	7.72609	8.34543e-38	1.40844e-36	prolyl oligopeptidase family serine peptida
176F_3224	1.61088	4.40272	1.89529e-12	9.20484e-12	helicase
176F_3711	1.60975	6.31388	1.74374e-27	1.93689e-26	hypothetical protein
176F_1438	1.60856	5.19773	2.14354e-18	1.53115e-17	tryptophan synthase subunit beta
176F_0127	1.6084	3.72417	4.42699e-09	1.62358e-08	sensor histidine kinase
176F_3664	1.60709	5.24219	1.51403e-18	1.09156e-17	HAMP domain-containing histidine kinase
176F_3064	1.60683	7.19613	1.19533e-33	1.76749e-32	L,D-transpeptidase family protein
176F_1824	1.60668	1.73892	0.00548264	0.00970858	efflux RND transporter permease subunit
176F_4389	1.6018	4.57753	6.69596e-13	3.33935e-12	hypothetical protein
176F_1253	1.60113	5.55777	8.91554e-21	7.30068e-20	RecQ family ATP-dependent DNA helicase
176F_2358	1.60097	6.83299	2.40825e-31	3.15862e-30	PSP1 protein
176F_1422	1.59979	3.01677	5.57678e-06	1.49498e-05	ABC transporter ATP-binding protein/permeas
176F_0514	1.5995	2.82266	1.58972e-05	4.0712e-05	hypothetical protein
176F_4606	1.59672	4.89649	2.04516e-15	1.22127e-14	KilA-N domain-containing protein
176F_1360	1.59618	1.5722	0.00684577	0.0118733	DNRLRE domain-containing protein
176F_1341	1.59569	4.22412	6.63886e-11	2.86471e-10	phosphocholine cytidylyltransferase family
176F_0659	1.59441	2.41988	0.0001772	0.00039048	alpha-ribazole phosphatase
176F_0366	1.59291	9.15164	9.95778e-44	2.02781e-42	aspartate carbamoyltransferase
176F_1915	1.59099	4.26323	2.11945e-11	9.48035e-11	tyrosine-protein phosphatase
176F_2545	1.58987	8.35779	5.5676e-41	1.03402e-39	BatD family protein
176F_0037	1.58879	2.81792	2.10649e-05	5.31257e-05	hypothetical protein
176F_3427	1.58621	4.34889	1.50609e-12	7.35309e-12	ATP-binding protein
176F_2046	1.58323	5.95996	2.79035e-23	2.59112e-22	TonB-dependent receptor
176F_3699	1.5784	4.81	1.18679e-14	6.59914e-14	endonuclease III
176F_2378	1.57669	4.34882	4.59674e-12	2.17118e-11	NADH-quinone oxidoreductase subunit NuoK
176F_2303	1.57389	6.38303	8.80186e-27	9.50396e-26	hypothetical protein
176F_1435	1.57255	5.4281	1.07507e-19	8.2505e-19	anthranilate phosphoribosyltransferase
176F_1982	1.57126	4.13776	1.10501e-10	4.71994e-10	response regulator transcription factor
176F_4209	1.57112	3.17061	3.98715e-06	1.08449e-05	GNAT family N-acetyltransferase
176F_1226	1.56697	5.54681	1.93176e-20	1.54641e-19	alkaline phosphatase family protein
176F_2120	1.56491	5.72051	1.5749e-21	1.34664e-20	ferrichrome ABC transporter substrate-bindi
176F_1354	1.56348	3.44479	9.93626e-08	3.15123e-07	ribonuclease III
176F_4306	1.56298	7.24194	9.0772e-33	1.27328e-31	lipoprotein
176F_1102	1.56246	7.24357	1.36775e-32	1.89566e-31	NADH:ubiquinone reductase (Na(+)-transporti
176F_1179	1.56066	5.31117	1.5514e-17	1.06085e-16	ATP-binding cassette domain-containing prot
176F_3162	1.5568	2.39428	0.000193248	0.000424031	tyrosine-type recombinase/integrase
176F_1340	1.55417	6.85149	7.21781e-30	8.96051e-29	histidinol-phosphate aminotransferase famil
176F_0860	1.55232	4.96774	3.77798e-16	2.37685e-15	9-O-acetylesterase
176F_0652	1.55152	7.98778	1.00077e-36	1.64191e-35	TonB-dependent receptor
176F_4311	1.54978	3.75672	1.95088e-08	6.6947e-08	RNA polymerase sigma factor
176F_2587	1.54771	7.93807	3.60882e-36	5.81796e-35	NAD-dependent epimerase/dehydratase family
176F_1932	1.54404	1.96805	0.00287221	0.00534067	hypothetical protein
176F_1032	1.54099	3.85397	6.12142e-09	2.21181e-08	TonB-dependent receptor
176F_3345	1.54061	3.84449	2.68058e-09	1.00777e-08	ABC transporter permease
176F_4062	1.53863	4.57026	3.08176e-13	1.56378e-12	metallophosphoesterase
176F_1185	1.53848	4.32876	6.24678e-12	2.91203e-11	tRNA (adenosine(37)-N6)-dimethylallyltransf
176F_5053	1.534	3.33679	4.12775e-07	1.2309e-06	PAS domain-containing protein
176F_0587	1.53394	2.84803	7.86961e-05	0.000183519	MarR family transcriptional regulator
176F_4646	1.53184	5.52222	6.09567e-19	4.49955e-18	LruC domain-containing protein
176F_0607	1.53128	4.41455	4.27068e-12	2.02334e-11	toprim domain-containing protein
176F_0021	1.52527	7.91348	4.65104e-35	7.22233e-34	sensor histidine kinase
176F_2295	1.52483	2.83869	3.02156e-05	7.4504e-05	alpha-galactosidase
176F_1717	1.52265	1.53345	0.0318001	0.0487769	DNA methylase
176F_0789	1.52247	1.53502	0.021374	0.0339978	TonB-dependent receptor
176F_3107	1.522	5.34757	2.96209e-17	1.99319e-16	ferredoxin domain-containing protein
176F_1270	1.52155	3.5107	1.94145e-07	6.00142e-07	beta-ketoacyl synthase chain length factor
176F_1803	1.52144	7.3738	2.40297e-32	3.27185e-31	purine-nucleoside phosphorylase
176F_3892	1.52008	9.95726	8.05924e-42	1.54624e-40	linear amide C-N hydrolase
176F_4298	1.51905	10.6757	1.20236e-42	2.39595e-41	tetratricopeptide repeat protein
176F_1845	1.51748	7.24091	4.21112e-31	5.46152e-30	glycerophosphodiester phosphodiesterase
176F_0725	1.51674	7.13525	2.68661e-30	3.38046e-29	methionine adenosyltransferase
176F_3745	1.51483	12.0734	2.59508e-43	5.23867e-42	amino acid permease
176F_2377	1.51477	6.4064	1.51865e-25	1.55998e-24	NADH-quinone oxidoreductase subunit L
176F_3431	1.5135	8.41962	1.80024e-37	3.00666e-36	insulinase family protein
176F_0273	1.51322	1.82585	0.0106714	0.0178871	hypothetical protein
176F_3731	1.51037	7.85292	2.80445e-34	4.20035e-33	ammonia-forming cytochrome c nitrite reduct
176F_0653	1.50919	6.08952	2.58989e-23	2.40979e-22	transporter
176F_0019	1.5086	9.87324	4.70869e-41	8.85119e-40	RHS repeat protein
176F_2222	1.50849	8.28088	8.24195e-37	1.357e-35	FKBP-type peptidyl-prolyl cis-trans isomera
176F_2227	1.50609	9.85486	5.29891e-41	9.88066e-40	ketol-acid reductoisomerase
176F_3360	1.50296	5.3184	3.61581e-17	2.41905e-16	glycosyltransferase
176F_1680	1.50177	6.91473	1.38748e-28	1.61861e-27	polyphosphate kinase 1
176F_2778	1.49546	7.78382	3.57538e-33	5.13947e-32	50S ribosomal protein L15
176F_1599	1.49503	5.20999	4.69114e-16	2.9394e-15	aspartate--ammonia ligase
176F_0827	1.49352	11.6422	5.36819e-42	1.03852e-40	beta-glucosidase BglX
176F_3147	1.49067	2.87855	3.91528e-05	9.55764e-05	FlxA-like family protein
176F_0863	1.48758	2.44064	0.000646764	0.00131477	MFS transporter
176F_1609	1.48661	2.44335	0.000449177	0.000935635	MmcQ/YjbR family DNA-binding protein
176F_2636	1.48042	7.2269	1.19179e-29	1.46002e-28	MBL fold metallo-hydrolase
176F_3453	1.47862	4.10451	1.72596e-09	6.61736e-09	type VI secretion system TssO
176F_2018	1.47762	6.21554	5.57835e-23	5.09848e-22	FecR domain-containing protein
176F_2054	1.47701	7.02751	1.41464e-28	1.64616e-27	YhcH/YjgK/YiaL family protein
176F_4512	1.47577	2.66624	0.000221561	0.000482735	helix-turn-helix domain-containing protein
176F_4611	1.47511	6.0607	1.99557e-21	1.69696e-20	thioredoxin-dependent thiol peroxidase
176F_3010	1.47352	2.25009	0.00196725	0.00374802	immunity 17 family protein
176F_4374	1.47273	5.36392	1.51254e-16	9.75381e-16	THUMP domain-containing protein
176F_3895	1.47218	3.62508	8.31311e-08	2.66375e-07	GNAT family N-acetyltransferase
176F_4739	1.46568	7.49077	9.15056e-31	1.17365e-29	prolipoprotein diacylglyceryl transferase
176F_0154	1.46535	4.45839	1.85567e-11	8.36493e-11	glycoside hydrolase family 3 C-terminal dom
176F_3844	1.46174	2.24647	0.00119435	0.00235172	glycoside hydrolase family 88 protein
176F_0752	1.46091	7.78685	3.51226e-32	4.74053e-31	DMT family transporter
176F_1109	1.45513	9.61724	4.95609e-38	8.39823e-37	3-phosphoserine/phosphohydroxythreonine tra
176F_0511	1.45468	4.25398	2.2574e-10	9.3498e-10	gliding motility protein
176F_3697	1.44874	5.70675	1.15592e-18	8.39897e-18	MetQ/NlpA family ABC transporter substrate-
176F_2604	1.44753	7.36222	3.38589e-29	4.04131e-28	hypothetical protein
176F_1677	1.44734	6.42445	4.22554e-24	4.10443e-23	dTDP-glucose 4,6-dehydratase
176F_2759	1.44605	7.74005	1.9092e-31	2.51117e-30	50S ribosomal protein L3
176F_2310	1.44414	8.78707	9.14348e-36	1.45887e-34	M3 family metallopeptidase
176F_0263	1.44334	8.6534	2.74465e-35	4.27632e-34	TonB-dependent receptor
176F_2097	1.43816	8.41098	2.28028e-34	3.43745e-33	bifunctional phosphopantothenoylcysteine de
176F_4654	1.43647	2.3151	0.00119435	0.00235172	adenine phosphoribosyltransferase
176F_3735	1.43526	2.71287	0.000279352	0.000599922	aldose 1-epimerase
176F_2912	1.4351	1.63892	0.0269261	0.041812	GtrA family protein
176F_1723	1.43477	1.6404	0.0183125	0.0294306	plasmid transfer protein
176F_4344	1.43321	5.6262	4.66977e-18	3.25552e-17	peptide chain release factor 1
176F_2330	1.43178	5.63646	3.24817e-18	2.28158e-17	flotillin family protein
176F_4589	1.43114	10.0798	1.59822e-37	2.67889e-36	acyl-CoA carboxylase subunit beta
176F_4063	1.43087	4.6489	6.57679e-12	3.06279e-11	metallophosphoesterase
176F_0994	1.42994	7.26399	5.03191e-28	5.72627e-27	amidohydrolase
176F_0199	1.4281	2.12223	0.00409961	0.00743777	LruC domain-containing protein
176F_2230	1.42384	11.2312	2.98517e-38	5.09565e-37	aconitate hydratase
176F_4065	1.42273	7.61155	7.4231e-30	9.19079e-29	TonB-dependent receptor
176F_0979	1.42013	4.11163	3.76688e-09	1.39027e-08	hypothetical protein
176F_2617	1.41978	4.29037	1.19064e-09	4.61446e-09	AAA family ATPase
176F_2631	1.41863	7.69183	5.01121e-30	6.23781e-29	acetyl-CoA carboxylase biotin carboxylase s
176F_1802	1.41749	6.46675	6.00033e-23	5.46266e-22	thiamine-phosphate kinase
176F_4827	1.41592	7.11197	1.118e-26	1.19605e-25	TonB-dependent receptor
176F_0861	1.4158	3.85833	5.45981e-08	1.77894e-07	hypothetical protein
176F_0116	1.41554	7.0025	3.1713e-26	3.33886e-25	histidine kinase
176F_4572	1.41448	2.70118	0.000486184	0.0010073	2-amino-4-hydroxy-6-hydroxymethyldihydropte
176F_2041	1.41439	5.11561	1.56933e-14	8.64342e-14	HAD family phosphatase
176F_0675	1.41315	6.58675	1.79523e-23	1.69072e-22	lytic transglycosylase domain-containing pr
176F_4961	1.41272	9.60597	4.6552e-36	7.47893e-35	transcription termination/antitermination p
176F_3808	1.41149	3.4699	9.5057e-07	2.73112e-06	hypothetical protein
176F_1164	1.40934	4.3642	5.92874e-10	2.35694e-09	hypothetical protein
176F_0197	1.4087	9.362	2.2969e-35	3.60288e-34	type I DNA topoisomerase
176F_3149	1.40761	2.30128	0.00216101	0.00408865	conjugal transfer protein TraG
176F_0187	1.40744	7.4667	2.47913e-28	2.85623e-27	1-deoxy-D-xylulose-5-phosphate synthase
176F_2162	1.40567	1.88135	0.00721677	0.0124609	hypothetical protein
176F_4341	1.40547	3.65701	6.94206e-07	2.02589e-06	toll/interleukin-1 receptor domain-containi
176F_2267	1.40409	1.89038	0.0114299	0.0190895	SusD family
176F_3883	1.39953	6.12687	1.18989e-20	9.69243e-20	zinc ribbon domain-containing protein
176F_4275	1.39865	4.36548	2.30992e-10	9.55029e-10	DNA alkylation repair protein
176F_4439	1.39646	9.62187	2.49029e-35	3.89307e-34	efflux RND transporter permease subunit
176F_2743	1.3962	1.8819	0.0133806	0.0221247	alpha-L-fucosidase
176F_3784	1.39613	4.29808	4.6041e-10	1.84601e-09	glycosyltransferase
176F_1409	1.39501	1.46708	0.0318001	0.0487769	HmuY family protein
176F_2515	1.39436	3.1986	2.1194e-05	5.33932e-05	hypothetical protein
176F_2314	1.39426	4.23757	2.42848e-09	9.15215e-09	5-formyltetrahydrofolate cyclo-ligase
176F_2817	1.39352	4.03759	1.40094e-08	4.87235e-08	helix-turn-helix domain-containing protein
176F_1984	1.38928	4.23297	2.42848e-09	9.15215e-09	IS66 family insertion sequence element acce
176F_1664	1.3885	5.52353	2.81479e-16	1.78296e-15	RIP metalloprotease RseP
176F_2056	1.38109	5.19865	1.63191e-14	8.95624e-14	radical SAM protein
176F_2955	1.38046	8.69752	1.1764e-32	1.64519e-31	HdeD family acid-resistance protein
176F_2487	1.37986	12.0637	1.79293e-36	2.93118e-35	phosphopyruvate hydratase
176F_2599	1.37613	6.79478	6.41042e-24	6.18786e-23	electron transfer flavoprotein subunit beta
176F_2182	1.367	5.08153	1.09207e-13	5.71001e-13	GRP family sugar transporter
176F_0450	1.36534	9.09355	6.8158e-33	9.6776e-32	alkaline phosphatase
176F_2834	1.36449	6.61686	2.5487e-22	2.25832e-21	phenylacetate--CoA ligase
176F_0242	1.36392	4.14518	9.23261e-09	3.2798e-08	hypothetical protein
176F_0025	1.36297	5.44374	1.37938e-15	8.36094e-15	phosphomethylpyrimidine synthase ThiC
176F_3390	1.36287	8.24374	1.23729e-30	1.57391e-29	VOC family protein
176F_2016	1.36218	4.7782	8.37725e-12	3.87406e-11	GH92 family glycosyl hydrolase
176F_3661	1.36194	6.02792	5.3532e-19	3.98316e-18	30S ribosomal protein S16
176F_3504	1.35882	4.88965	4.43555e-12	2.09931e-11	B12-binding domain-containing radical SAM p
176F_4776	1.35687	5.53338	1.60977e-15	9.68156e-15	HAMP domain-containing histidine kinase
176F_1913	1.34554	7.04939	2.91091e-24	2.85737e-23	histidinol-phosphate transaminase
176F_3823	1.34551	2.06936	0.00681997	0.0118463	non-canonical purine NTP diphosphatase
176F_0462	1.34443	2.71865	0.000347527	0.0007378	hypothetical protein
176F_2161	1.33875	6.42602	1.28839e-20	1.0458e-19	Ribosomal protein S5 domain 2-type fold,sub
176F_3725	1.33872	2.49633	0.00057213	0.00117074	MFS transporter
176F_1277	1.33757	2.34243	0.00151223	0.00293408	acyltransferase
176F_3506	1.33536	7.13356	2.27081e-24	2.2385e-23	type I methionyl aminopeptidase
176F_4207	1.33477	4.10518	5.30124e-09	1.92746e-08	N-acetyl-gamma-glutamyl-phosphate reductase
176F_3600	1.33169	5.02806	1.8008e-12	8.75512e-12	S46 family peptidase
176F_3125	1.3292	6.56705	1.30736e-21	1.11994e-20	ATP-binding protein
176F_1116	1.3282	8.20921	4.1045e-29	4.87396e-28	aminomethyl-transferring glycine dehydrogen
176F_2253	1.32459	5.34884	8.47124e-14	4.46954e-13	Cof-type HAD-IIB family hydrolase
176F_4796	1.32213	5.38822	1.20141e-14	6.66444e-14	RluA family pseudouridine synthase
176F_2040	1.32076	5.4334	1.0547e-14	5.89997e-14	bifunctional riboflavin kinase/FAD syntheta
176F_4666	1.32039	4.34475	1.36977e-09	5.28302e-09	polysaccharide export protein
176F_4965	1.31845	10.2113	1.84988e-32	2.54112e-31	NADP-dependent malic enzyme
176F_2490	1.31548	6.63178	4.57909e-21	3.83768e-20	glycosyltransferase family 2 protein
176F_2099	1.31514	5.61686	8.20537e-16	5.07967e-15	23S rRNA (guanosine(2251)-2'-O)-methyltrans
176F_1796	1.31388	3.62009	1.02148e-06	2.92942e-06	WD40 repeat domain-containing protein
176F_1180	1.31292	3.96772	5.29974e-07	1.56432e-06	NlpC/P60 family protein
176F_3851	1.31154	8.57438	1.57413e-29	1.9033e-28	succinate dehydrogenase/fumarate reductase
176F_3850	1.30811	10.2337	4.93943e-32	6.62826e-31	fumarate reductase/succinate dehydrogenase
176F_1804	1.30364	6.98285	2.84547e-23	2.63177e-22	tetraacyldisaccharide 4'-kinase
176F_3670	1.30355	1.82838	0.0193079	0.0308913	Ig-like domain-containing protein
176F_1290	1.30212	5.8716	2.33382e-17	1.57958e-16	ComEC/Rec2 family competence protein
176F_2100	1.30184	7.2653	3.75115e-24	3.65894e-23	tetratricopeptide repeat protein
176F_2147	1.29308	5.8357	1.88609e-16	1.2129e-15	zinc-dependent metalloprotease
176F_1643	1.29269	7.54452	7.87576e-25	7.84703e-24	zinc-dependent metalloproteinase lipoprotei
176F_1541	1.29136	5.84676	2.18391e-16	1.39668e-15	glycosyl hydrolase family 30
176F_4692	1.29133	6.80086	1.16905e-21	1.00517e-20	3-isopropylmalate dehydratase large subunit
176F_2927	1.29069	6.85995	1.70716e-21	1.45705e-20	replication-associated recombination protei
176F_2776	1.28808	8.6571	1.31221e-28	1.53466e-27	30S ribosomal protein S5
176F_1896	1.28738	12.7771	2.91717e-32	3.96035e-31	pirin family protein
176F_3243	1.28602	9.601	2.62345e-30	3.30996e-29	30S ribosomal protein S1
176F_2491	1.2847	7.13515	5.91117e-23	5.39206e-22	calcium-binding protein P
176F_0447	1.28369	11.6634	8.34967e-32	1.10764e-30	glycoside hydrolase family 97 protein
176F_2437	1.28218	4.75234	1.84639e-10	7.71627e-10	GTP cyclohydrolase I FolE
176F_3730	1.2819	7.24174	2.17724e-23	2.03809e-22	cytochrome c biogenesis protein ResB
176F_1580	1.27962	4.25263	2.91645e-08	9.79817e-08	sulfatase-like hydrolase/transferase
176F_2848	1.27832	4.34669	1.30894e-08	4.56949e-08	sulfate adenylyltransferase subunit CysD
176F_3507	1.27807	8.46353	7.82383e-28	8.86001e-27	DNA recombination protein RmuC
176F_2098	1.27799	6.75727	1.37768e-20	1.11439e-19	DNA repair protein RecN
176F_2614	1.27792	6.58436	1.49446e-20	1.20465e-19	hypothetical protein
176F_4569	1.27538	6.03943	3.83869e-17	2.5571e-16	undecaprenyl-diphosphate phosphatase
176F_2379	1.27372	4.54021	3.2156e-09	1.19536e-08	NADH-quinone oxidoreductase subunit J
176F_1911	1.27119	5.4653	4.77057e-14	2.55771e-13	ATP phosphoribosyltransferase
176F_2006	1.26827	9.67337	1.20424e-29	1.47139e-28	efflux RND transporter permease subunit
176F_1284	1.26824	4.24036	6.68152e-08	2.15732e-07	TonB-dependent receptor
176F_3809	1.26738	4.59305	1.40273e-09	5.40488e-09	TonB-dependent receptor
176F_3043	1.26736	6.14659	2.39237e-17	1.6145e-16	sulfatase-like hydrolase/transferase
176F_4784	1.26709	6.69829	5.8084e-20	4.51732e-19	hypothetical protein
176F_0674	1.26668	5.92285	8.71829e-17	5.66933e-16	DNA topoisomerase 3
176F_4438	1.26523	7.60635	3.70679e-24	3.62329e-23	TolC family protein
176F_1933	1.26523	2.38335	0.00322491	0.00595595	hypothetical protein
176F_1714	1.2644	2.01895	0.00976531	0.0165415	hypothetical protein
176F_0677	1.26284	1.80317	0.0193079	0.0308913	VanZ family protein
176F_5144	1.2622	9.33629	6.52208e-29	7.66634e-28	ATP-binding protein
176F_2809	1.26166	7.84511	2.37642e-25	2.40386e-24	glycoside hydrolase
176F_0862	1.26145	2.02307	0.0165622	0.02685	family 78 glycoside hydrolase catalytic dom
176F_0722	1.26051	7.27599	1.7362e-22	1.55023e-21	LacI family transcriptional regulator
176F_4986	1.25962	4.36806	1.21549e-08	4.26891e-08	glycosyl transferase family 6
176F_0063	1.2585	2.5301	0.00390988	0.00710511	hypothetical protein
176F_3456	1.25848	6.02185	2.48612e-16	1.58559e-15	type VI secretion system protein TssR
176F_4985	1.25796	6.05387	2.95649e-16	1.86508e-15	glycosyl transferase
176F_4244	1.25779	5.73398	6.46084e-15	3.69885e-14	alpha/beta fold hydrolase
176F_4206	1.25652	5.43966	1.45539e-13	7.55014e-13	aminotransferase class III-fold pyridoxal p
176F_1560	1.25503	2.01871	0.0230837	0.0363192	sulfatase-like hydrolase/transferase
176F_1668	1.24992	6.01612	2.52036e-16	1.60522e-15	UDP-N-acetylglucosamine 1-carboxyvinyltrans
176F_0794	1.24955	4.94799	2.70714e-11	1.2051e-10	response regulator
176F_2619	1.24888	3.98086	3.42573e-07	1.02949e-06	GyrI-like domain-containing protein
176F_2173	1.24867	8.16279	9.00712e-26	9.33483e-25	alkyl hydroperoxide reductase subunit F
176F_3096	1.24723	6.07716	2.79408e-16	1.77356e-15	virulence protein E
176F_4991	1.23949	5.44331	3.24224e-13	1.64163e-12	ankyrin repeat domain-containing protein
176F_2325	1.2393	6.4149	3.02178e-18	2.13224e-17	aminoglycoside phosphotransferase family pr
176F_2810	1.23838	5.89338	1.29987e-15	7.92035e-15	isoprenyl transferase
176F_2784	1.23814	8.24133	1.09746e-25	1.13485e-24	30S ribosomal protein S11
176F_0460	1.23813	5.75708	1.71627e-14	9.39698e-14	N-acetylornithine carbamoyltransferase
176F_1039	1.23354	2.36521	0.00730982	0.0126122	glycoside hydrolase family 3 C-terminal dom
176F_2777	1.23241	4.61358	3.37127e-09	1.24823e-08	50S ribosomal protein L30
176F_4543	1.23067	5.90104	1.96798e-15	1.17901e-14	response regulator transcription factor
176F_1099	1.22773	5.4207	1.28892e-12	6.31271e-12	acyltransferase family protein
176F_4610	1.22586	8.45496	1.10502e-25	1.14014e-24	saccharopine dehydrogenase NADP-binding dom
176F_2671	1.22586	5.58985	8.94167e-14	4.70705e-13	helicase
176F_2775	1.22572	8.55618	4.94504e-26	5.1828e-25	50S ribosomal protein L18
176F_1592	1.22485	9.44598	1.43468e-27	1.60125e-26	glucose-6-phosphate isomerase
176F_0549	1.22452	6.86291	5.14352e-20	4.00694e-19	hypothetical protein
176F_1117	1.22385	6.83506	8.315e-20	6.43443e-19	MBL fold metallo-hydrolase
176F_4037	1.21629	5.24258	9.47264e-12	4.3546e-11	dTDP-4-dehydrorhamnose reductase
176F_2124	1.21416	3.86469	3.39753e-06	9.30664e-06	hypothetical protein
176F_3452	1.21161	6.78954	2.75174e-19	2.06069e-18	type VI secretion system baseplate subunit
176F_3323	1.20604	5.729	7.25841e-14	3.85593e-13	helix-turn-helix domain-containing protein
176F_2038	1.20554	4.31896	1.51925e-08	5.26804e-08	CPBP family intramembrane metalloprotease
176F_0240	1.20531	2.80283	0.000715382	0.00144665	hypothetical protein
176F_4737	1.20419	6.28595	1.32847e-16	8.57869e-16	GTP-binding protein EngD
176F_2756	1.20195	7.92038	1.45942e-23	1.38006e-22	30S ribosomal protein S7
176F_1114	1.20016	6.41883	7.75528e-17	5.05727e-16	HpaII family restriction endonuclease
176F_0213	1.19923	9.9371	4.41482e-27	4.84586e-26	alpha-galactosidase
176F_4717	1.19848	2.91679	0.000565371	0.00115792	VPLPA-CTERM sorting domain-containing prote
176F_2047	1.19802	4.3206	4.44707e-08	1.46542e-07	SusD/RagB family nutrient-binding outer mem
176F_4815	1.19506	3.01266	0.000364836	0.000772781	glycoside hydrolase family 92 protein
176F_1385	1.19166	2.8549	0.000545268	0.0011222	fimbrillin family protein
176F_3085	1.18943	6.84063	8.45055e-19	6.18863e-18	glycoside hydrolase family 20 protein
176F_3047	1.18809	10.0813	9.64681e-27	1.03649e-25	helix-turn-helix domain-containing protein
176F_2773	1.18584	9.72801	2.52743e-26	2.66702e-25	30S ribosomal protein S8
176F_3704	1.18584	8.7781	6.36301e-25	6.35343e-24	ATP-dependent zinc metalloprotease FtsH
176F_2781	1.18491	4.46391	6.78801e-08	2.19018e-07	translation initiation factor IF-1
176F_4277	1.18444	3.35585	0.00010074	0.000230526	SWIM zinc finger domain-containing protein
176F_0311	1.1826	5.23968	1.82128e-11	8.2179e-11	NAD-dependent epimerase/dehydratase family
176F_3027	1.18233	6.10126	2.68013e-15	1.58117e-14	penicillin-binding protein 1C
176F_4087	1.18084	10.2757	1.29824e-26	1.38569e-25	DNA topoisomerase (ATP-hydrolyzing) subunit
176F_3108	1.1769	7.78332	4.92884e-22	4.30971e-21	agmatine deiminase family protein
176F_0466	1.17662	4.47185	8.49561e-08	2.72035e-07	Putative prokaryotic signal transducing pro
176F_4305	1.17615	9.2276	2.82749e-25	2.85392e-24	efflux RND transporter permease subunit
176F_1433	1.17596	4.20325	5.02155e-07	1.48598e-06	phosphoribosylanthranilate isomerase
176F_1855	1.17484	7.00388	6.3368e-19	4.67012e-18	RNA degradosome polyphosphate kinase
176F_1242	1.17482	9.08026	5.64327e-25	5.64692e-24	transcription termination factor NusA
176F_0662	1.17369	2.60493	0.00245868	0.00463297	bifunctional adenosylcobinamide kinase/aden
176F_3425	1.17273	7.32744	2.10075e-20	1.67591e-19	TonB-dependent receptor
176F_1985	1.17152	6.5527	7.03533e-17	4.62023e-16	IS66 family transposase
176F_4337	1.17013	5.53787	1.18309e-12	5.80665e-12	C1 family peptidase
176F_2782	1.16913	4.63353	2.11172e-08	7.20935e-08	type B 50S ribosomal protein L36
176F_4570	1.1686	4.71078	1.34747e-08	4.69692e-08	tRNA pseudouridine(55) synthase TruB
176F_2486	1.16761	5.3574	9.20314e-12	4.2349e-11	pentapeptide repeat-containing protein
176F_1264	1.16747	6.33349	7.45307e-16	4.62628e-15	trifunctional MMPL family transporter/lysop
176F_4817	1.1651	8.21232	4.41295e-23	4.04129e-22	ribonuclease R
176F_4836	1.16436	5.65912	8.21253e-13	4.08252e-12	HlyD family secretion protein
176F_2603	1.16396	3.22421	0.000453094	0.000942947	MoaD/ThiS family protein
176F_0630	1.15884	4.99581	1.03599e-09	4.03531e-09	RHS repeat protein
176F_0207	1.158	8.53953	2.02039e-23	1.89893e-22	translocase subunit SecDF
176F_4064	1.15795	5.98343	2.83137e-14	1.53576e-13	TonB-dependent receptor plug domain-contain
176F_2624	1.1576	8.31228	6.25486e-23	5.68323e-22	hypothetical protein
176F_1996	1.15706	4.16136	7.68886e-07	2.22288e-06	tRNA-dihydrouridine synthase
176F_1005	1.15668	6.85141	4.96534e-18	3.45638e-17	5-methyltetrahydrofolate--homocysteine meth
176F_4273	1.15613	3.84707	7.34224e-06	1.94578e-05	ABC transporter permease
176F_4113	1.15557	2.14499	0.0100354	0.0169434	sigma-70 family RNA polymerase sigma factor
176F_3864	1.15473	8.5419	3.08191e-23	2.84479e-22	reverse transcriptase family protein
176F_2632	1.1543	6.60321	7.39185e-17	4.83385e-16	acetyl-CoA carboxylase biotin carboxyl carr
176F_2004	1.15428	7.26816	2.50593e-19	1.88269e-18	acyl-ACP--UDP-N-acetylglucosamine O-acyltra
176F_2270	1.15398	4.39018	2.15005e-07	6.61105e-07	PD40 domain-containing protein
176F_1246	1.15216	8.0014	7.91717e-22	6.8581e-21	Fe-S cluster assembly ATPase SufC
176F_3287	1.14474	2.8799	0.0018497	0.00353567	hypothetical protein
176F_1727	1.14433	3.50523	7.15556e-05	0.000167456	TraG family conjugative transposon ATPase
176F_2985	1.14386	6.15324	1.55213e-14	8.55884e-14	DegT/DnrJ/EryC1/StrS family aminotransferas
176F_2171	1.143	4.31184	3.66558e-07	1.09802e-06	NUDIX domain-containing protein
176F_4653	1.14276	4.27836	3.18235e-07	9.58835e-07	excinuclease ABC subunit UvrC
176F_0243	1.14193	3.32021	0.000151244	0.000338095	toprim domain-containing protein
176F_3712	1.13967	6.72757	7.2125e-17	4.72322e-16	lytic transglycosylase domain-containing pr
176F_0237	1.13785	3.96216	4.31974e-06	1.17016e-05	cob(I)yrinic acid a,c-diamide adenosyltrans
176F_2774	1.13709	8.38297	2.8662e-22	2.53481e-21	50S ribosomal protein L6
176F_5093	1.13475	8.25516	5.14309e-22	4.4886e-21	AMP-binding protein
176F_0512	1.13376	4.53599	3.35765e-08	1.12398e-07	SMI1/KNR4 family protein
176F_2954	1.12698	9.49364	1.13253e-23	1.07753e-22	hypothetical protein
176F_4069	1.12654	1.94214	0.0274744	0.0425637	SusD family
176F_1606	1.12502	5.88078	1.86684e-13	9.63084e-13	HU family DNA-binding protein
176F_3476	1.12394	5.66781	2.99795e-12	1.43945e-11	glutaminase family protein
176F_1849	1.11956	5.29297	3.31427e-10	1.35102e-09	LL-diaminopimelate aminotransferase
176F_2960	1.11767	8.42947	1.17914e-21	1.01197e-20	glutamate--tRNA ligase family protein
176F_1110	1.11684	8.80341	2.29948e-22	2.0453e-21	3-phosphoglycerate dehydrogenase
176F_3701	1.11643	7.53341	2.06867e-19	1.56431e-18	phenylalanine--tRNA ligase subunit alpha
176F_2022	1.11555	7.55834	2.93258e-19	2.19259e-18	MFS transporter
176F_0911	1.11259	3.99014	3.51e-06	9.60339e-06	AAA family ATPase
176F_3484	1.11128	4.47921	1.82273e-07	5.65325e-07	helix-turn-helix transcriptional regulator
176F_3161	1.10848	2.49927	0.00533114	0.00944751	helix-turn-helix domain-containing protein
176F_2780	1.10784	7.31797	1.91155e-18	1.36965e-17	type I methionyl aminopeptidase
176F_0380	1.10643	5.88115	3.16964e-12	1.51718e-11	helix-turn-helix domain-containing protein
176F_2553	1.10431	5.35656	2.40604e-10	9.93884e-10	HU family DNA-binding protein
176F_3559	1.10428	8.15446	1.26281e-20	1.02683e-19	RNA-binding protein
176F_1070	1.1032	7.80062	9.48252e-20	7.31352e-19	hypothetical protein
176F_1667	1.1029	3.57027	4.29829e-05	0.000104105	ribosome maturation factor RimM
176F_2613	1.10286	7.85423	4.30751e-20	3.37834e-19	GDYXXLXY domain-containing protein
176F_2839	1.09997	6.10358	1.76301e-13	9.12562e-13	translation initiation factor IF-3
176F_0871	1.09793	4.0323	8.52691e-06	2.24436e-05	TonB-dependent receptor
176F_1353	1.09306	8.13348	2.12359e-20	1.69122e-19	beta-ketoacyl-ACP synthase II
176F_0858	1.09189	7.77115	1.69127e-19	1.2852e-18	type IIA DNA topoisomerase subunit B
176F_2380	1.09143	4.84783	2.40025e-08	8.12863e-08	NADH-quinone oxidoreductase subunit I
176F_1124	1.09113	2.27714	0.0216699	0.0344094	heavy-metal-associated domain-containing pr
176F_1388	1.09108	2.01778	0.0319295	0.0489109	heparinase II/III family protein
176F_4379	1.08915	8.11073	3.43174e-20	2.70979e-19	DNA polymerase I
176F_2928	1.08831	6.56986	6.80181e-15	3.88448e-14	carboxypeptidase-like regulatory domain-con
176F_2633	1.08807	7.69639	8.15299e-19	5.98015e-18	acyl-CoA carboxylase subunit beta
176F_1912	1.08552	6.51849	5.5581e-15	3.20574e-14	histidinol dehydrogenase
176F_2433	1.08536	8.53169	1.05223e-20	8.58613e-20	TonB-dependent receptor plug domain-contain
176F_2929	1.08356	7.76195	5.57263e-19	4.12659e-18	UDP-N-acetyl glucosamine 2-epimerase
176F_4297	1.08177	4.7609	9.33297e-08	2.97005e-07	tyrosine recombinase XerD
176F_2503	1.0787	5.82005	3.24891e-12	1.55352e-11	histidine ammonia-lyase
176F_4260	1.07812	5.32136	6.54669e-10	2.58912e-09	translation initiation factor
176F_0517	1.07786	2.60293	0.00335729	0.00617531	TA0938 family protein
176F_4586	1.07729	8.50832	1.36216e-20	1.10375e-19	sodium ion-translocating decarboxylase subu
176F_3880	1.07358	9.24348	2.45302e-21	2.07835e-20	N-acetyltransferase
176F_0212	1.0717	9.3251	1.85482e-21	1.58017e-20	glycosidase
176F_3164	1.07066	3.6724	4.60748e-05	0.00011113	TraG family conjugative transposon ATPase
176F_2544	1.06741	6.64669	4.05683e-15	2.36038e-14	tetratricopeptide repeat protein
176F_0262	1.0663	8.46677	4.52084e-20	3.53967e-19	YncE family protein
176F_1224	1.06628	6.36984	6.71912e-14	3.57762e-13	glycosyltransferase family 2 protein
176F_2763	1.06608	7.43222	1.63659e-17	1.11581e-16	30S ribosomal protein S19
176F_3667	1.06438	8.45742	8.68173e-20	6.70703e-19	PIN domain-containing protein
176F_1337	1.06399	6.83969	1.33279e-15	8.08908e-15	YhcH/YjgK/YiaL family protein
176F_2181	1.0631	4.51425	6.97213e-07	2.03339e-06	hypothetical protein
176F_2462	1.05953	3.80713	3.746e-05	9.15404e-05	hypothetical protein
176F_1068	1.05797	4.34877	1.72414e-06	4.85456e-06	hypothetical protein
176F_1276	1.05685	1.99554	0.0319295	0.0489109	class I SAM-dependent methyltransferase
176F_1148	1.05639	6.922	3.18095e-15	1.86244e-14	Crp/Fnr family transcriptional regulator
176F_1795	1.05628	3.37455	0.000267615	0.000577025	phosphodiester glycosidase family protein
176F_2494	1.05603	4.98314	1.84848e-08	6.3527e-08	FAD:protein FMN transferase
176F_1244	1.05535	5.99734	4.66079e-12	2.19696e-11	CvpA family protein
176F_2242	1.05324	9.49703	6.42968e-21	5.34043e-20	TonB family protein
176F_3160	1.05295	3.19096	0.000890875	0.00178598	hypothetical protein
176F_3705	1.05141	6.51816	3.91366e-14	2.11047e-13	phosphatidate cytidylyltransferase
176F_0588	1.04668	2.65756	0.00688679	0.01194	plasmid recombination protein
176F_2601	1.04588	7.94853	2.25728e-18	1.60992e-17	acyl-CoA dehydrogenase family protein
176F_4083	1.04513	4.98185	3.97486e-08	1.32106e-07	tyrosine-type recombinase/integrase
176F_4590	1.04491	8.45338	2.51448e-19	1.88606e-18	methylmalonyl-CoA epimerase
176F_0537	1.04414	6.07768	3.73009e-12	1.77447e-11	ABC transporter permease
176F_5079	1.04398	6.52511	1.08061e-13	5.65647e-13	tetratricopeptide repeat protein
176F_2586	1.04231	8.87557	7.01829e-20	5.44915e-19	AMP-binding protein
176F_3215	1.04213	7.04911	1.43661e-15	8.67386e-15	long-chain fatty acid--CoA ligase
176F_2311	1.0401	3.65993	0.000141287	0.000317367	hypothetical protein
176F_1280	1.03993	3.3042	0.00111213	0.00219634	3-oxoacyl-ACP reductase FabG
176F_2023	1.03984	6.93799	3.15945e-15	1.85219e-14	DMT family transporter
176F_0989	1.03972	2.70156	0.00517737	0.00920311	MBL fold metallo-hydrolase
176F_2313	1.03929	8.81938	1.10071e-19	8.43333e-19	PDZ domain-containing protein
176F_1429	1.03855	7.71146	1.36055e-17	9.33094e-17	LruC domain-containing protein
176F_0251	1.03402	5.03975	1.93928e-08	6.65983e-08	glucosaminidase domain-containing protein
176F_3616	1.03335	5.14629	1.08633e-08	3.81818e-08	insulinase family protein
176F_4511	1.03321	3.62794	0.000125178	0.000283099	GHKL domain-containing protein
176F_1882	1.03065	5.01836	1.79359e-08	6.18237e-08	RNA pseudouridine synthase
176F_1004	1.02618	6.63238	5.79377e-14	3.09913e-13	dihydroorotase
176F_3546	1.02498	4.86592	4.64207e-08	1.52643e-07	aldo/keto reductase
176F_4774	1.02481	2.79786	0.00286212	0.00532405	ATP-binding protein
176F_1330	1.02387	6.29844	1.12179e-12	5.52327e-12	ECF transporter S component
176F_2709	1.02372	10.2898	1.55213e-20	1.2468e-19	pyruvate:ferredoxin (flavodoxin) oxidoreduc
176F_1482	1.02362	4.84725	2.29948e-07	7.01478e-07	GNAT family N-acetyltransferase
176F_2832	1.02357	7.20668	1.30903e-15	7.96568e-15	indolepyruvate ferredoxin oxidoreductase su
176F_5176	1.0188	7.79228	4.09096e-17	2.72125e-16	glycosyltransferase
176F_5051	1.01812	6.9772	8.50074e-15	4.79574e-14	helicase
176F_4691	1.01719	7.10298	3.64443e-15	2.12844e-14	3-isopropylmalate dehydratase small subunit
176F_2061	1.01526	6.12002	5.97993e-12	2.79887e-11	transcriptional regulator
176F_3829	1.01512	9.08903	3.67099e-19	2.74026e-18	glycogen/starch synthase
176F_3364	1.01393	5.7732	1.36874e-10	5.78786e-10	LicD family protein
176F_1259	1.01329	6.5043	2.627e-13	1.34478e-12	porin family protein
176F_2324	1.01297	6.70022	7.92454e-14	4.20019e-13	glycoside hydrolase family 2
176F_2981	1.01225	5.82465	6.34024e-11	2.74109e-10	glucose-1-phosphate thymidylyltransferase R
176F_2527	1.01042	4.91217	1.39413e-07	4.3589e-07	DNA starvation/stationary phase protection
176F_1190	1.01003	5.28487	7.01349e-09	2.52627e-08	lipoyl synthase
176F_1489	1.00991	6.91379	2.53738e-14	1.37951e-13	UDP-N-acetylmuramoyl-L-alanyl-D-glutamate--
176F_1223	1.0097	7.59994	2.02016e-16	1.29732e-15	polysaccharide deacetylase family protein
176F_3246	1.00208	3.30786	0.000863183	0.00173121	RNA polymerase sigma factor
176F_1607	1.00128	5.22922	9.66674e-09	3.42355e-08	hypothetical protein
176F_2818	1.00121	2.61626	0.00708495	0.012247	helix-turn-helix domain-containing protein
176F_0465	-1.00071	3.63194	0.000141287	0.000317367	aminotransferase class I/II-fold pyridoxal
176F_5026	-1.0012	4.34142	1.98754e-06	5.5391e-06	tyrosine-type recombinase/integrase
176F_5123	-1.00227	4.95575	2.769e-08	9.32302e-08	AAA family ATPase
176F_1757	-1.00357	3.06558	0.0013588	0.00265303	NADH-quinone oxidoreductase subunit NuoF
176F_3002	-1.00442	5.68463	1.18834e-10	5.06188e-10	stage II sporulation protein M
176F_3399	-1.00466	8.58068	1.98106e-18	1.41727e-17	sigma-70 family RNA polymerase sigma factor
176F_2795	-1.00537	6.21187	2.23237e-12	1.07743e-11	transcriptional regulator
176F_4195	-1.00647	5.32323	4.26415e-09	1.56881e-08	helix-turn-helix domain-containing protein
176F_4213	-1.00652	5.46716	5.92915e-10	2.35694e-09	FecR domain-containing protein
176F_1879	-1.00677	6.32257	1.09631e-12	5.40931e-12	sialate O-acetylesterase
176F_1642	-1.00788	8.82144	1.09175e-18	7.95763e-18	tetratricopeptide repeat protein
176F_3298	-1.00853	4.23613	7.65152e-06	2.02197e-05	DNA-binding protein
176F_4685	-1.00958	7.31394	1.12171e-15	6.87082e-15	MFS transporter
176F_4415	-1.0096	3.73013	6.83038e-05	0.000160412	glycosyltransferase family 2 protein
176F_2680	-1.0144	2.69559	0.00588926	0.0103711	pectin esterase
176F_4291	-1.01451	3.42534	0.000235312	0.000511016	RNA polymerase sigma-70 factor
176F_4810	-1.01746	2.12007	0.0194391	0.0310691	endo-beta-N-acetylglucosaminidase
176F_4658	-1.01765	6.94116	7.08938e-15	4.03382e-14	helix-turn-helix domain-containing protein
176F_1627	-1.01843	6.36586	3.03609e-13	1.5423e-12	efflux RND transporter permease subunit
176F_4524	-1.01889	3.47128	0.000160109	0.000355686	Crp/Fnr family transcriptional regulator
176F_3208	-1.01998	7.33421	3.23842e-16	2.04016e-15	tetratricopeptide repeat protein
176F_4175	-1.02006	4.58064	2.22383e-07	6.81086e-07	TolC family protein
176F_4057	-1.02064	2.47383	0.0125812	0.020907	hypothetical protein
176F_4595	-1.02166	2.13195	0.02574	0.0401177	SusD family
176F_3254	-1.02171	4.16995	5.35421e-06	1.43947e-05	RNA polymerase sigma-70 factor
176F_4614	-1.02235	4.36943	2.79968e-06	7.73745e-06	YccF domain-containing protein
176F_4302	-1.02601	7.6606	4.43285e-17	2.94025e-16	DNA polymerase III subunit delta
176F_0998	-1.02805	7.23649	8.93815e-16	5.49667e-15	sulfurtransferase TusA family protein
176F_1865	-1.02914	2.74974	0.00286212	0.00532405	L-rhamnose/proton symporter RhaT
176F_4296	-1.02938	5.65912	5.72007e-11	2.48995e-10	type II 3-dehydroquinate dehydratase
176F_2862	-1.0298	2.97831	0.0013751	0.00268148	hypothetical protein
176F_4376	-1.03074	7.39985	1.7967e-16	1.15702e-15	histidine kinase
176F_0142	-1.03112	4.39058	8.67181e-07	2.49617e-06	glycoside hydrolase family 88 protein
176F_1891	-1.03238	2.5249	0.00946543	0.0160511	sodium:solute symporter family protein
176F_2851	-1.03281	5.68814	3.09224e-11	1.37128e-10	3'(2'),5'-bisphosphate nucleotidase CysQ
176F_1445	-1.03346	5.24355	1.90885e-09	7.27651e-09	nuclear receptor-binding factor 2
176F_2942	-1.03651	5.62107	3.93035e-11	1.72482e-10	NAD-binding protein
176F_3627	-1.03739	3.01396	0.00104023	0.00206578	SusD/RagB family nutrient-binding outer mem
176F_0664	-1.03744	4.93076	2.13302e-08	7.26605e-08	cytidylate kinase family protein
176F_0141	-1.03802	4.36201	5.96466e-07	1.75167e-06	BNR repeat-containing protein
176F_0444	-1.04123	3.63514	5.93175e-05	0.000140731	acetylxylan esterase
176F_0445	-1.04223	2.72267	0.00569854	0.010064	glycoside hydrolase family 43 protein
176F_0456	-1.04306	4.89499	9.36137e-09	3.323e-08	D-alanine--D-alanine ligase
176F_1807	-1.04375	2.19706	0.013874	0.0227944	FecR family protein
176F_2348	-1.0438	8.12789	1.26109e-18	9.1488e-18	nucleotidyltransferase
176F_0667	-1.04428	9.95671	4.10897e-21	3.45615e-20	methylmalonyl-CoA mutase
176F_2236	-1.04462	3.36546	0.000305082	0.000650964	carboxypeptidase-like regulatory domain-con
176F_3074	-1.04547	7.48918	3.60375e-17	2.41795e-16	PAS domain-containing protein
176F_0875	-1.04647	7.1431	2.55239e-16	1.62339e-15	Gfo/Idh/MocA family oxidoreductase
176F_0515	-1.0473	8.51746	1.38621e-19	1.05858e-18	immunity 51 family protein
176F_4055	-1.04792	2.88105	0.00242828	0.0045794	hypothetical protein
176F_4764	-1.04836	3.78273	4.7984e-05	0.000115435	hypothetical protein
176F_1051	-1.04855	3.52029	0.000124561	0.000281978	glycoside hydrolase family 97 protein
176F_1594	-1.04925	5.36703	2.70651e-10	1.1101e-09	hypothetical protein
176F_3646	-1.04985	5.88229	3.83217e-12	1.82117e-11	TonB-dependent receptor
176F_3165	-1.05079	4.83554	3.42204e-08	1.14306e-07	VirB3 family type IV secretion system prote
176F_2676	-1.05129	2.33169	0.0206882	0.0329521	glycoside hydrolase family 95 protein
176F_0015	-1.05316	6.05722	3.60306e-12	1.71756e-11	NAD(P)H-dependent oxidoreductase
176F_3005	-1.05321	3.45563	0.000206971	0.000452859	hypothetical protein
176F_3423	-1.05375	3.12301	0.00029588	0.00063249	T9SS type A sorting domain-containing prote
176F_4792	-1.05379	5.12097	1.42601e-09	5.49002e-09	glucose-1-phosphate thymidylyltransferase R
176F_2301	-1.05465	6.54885	1.48227e-14	8.18336e-14	response regulator
176F_3806	-1.05545	3.53355	0.000141657	0.000318042	lysine exporter LysO family protein
176F_4372	-1.05645	2.75649	0.0024856	0.00467991	TonB-dependent receptor
176F_3176	-1.0571	2.76447	0.00214278	0.00405582	histidine kinase
176F_4623	-1.05713	3.42611	0.000181782	0.000400196	YjjG family noncanonical pyrimidine nucleot
176F_0361	-1.05793	6.43659	3.16484e-14	1.71463e-13	UpxY family transcription antiterminator
176F_2533	-1.05868	4.40815	3.65675e-07	1.09679e-06	RNA polymerase sigma-70 factor
176F_2235	-1.05934	5.38815	3.96902e-10	1.60664e-09	SDR family oxidoreductase
176F_0724	-1.05978	3.895	1.15269e-05	2.99157e-05	hypothetical protein
176F_4634	-1.062	6.54829	1.6083e-14	8.84757e-14	helix-turn-helix transcriptional regulator
176F_2724	-1.06707	2.92655	0.000777496	0.00156477	TonB-dependent receptor
176F_2865	-1.06743	2.33562	0.0114899	0.019176	outer membrane beta-barrel protein
176F_1586	-1.06803	9.67306	9.06045e-22	7.83383e-21	efflux RND transporter permease subunit
176F_3123	-1.06951	3.72059	2.52385e-05	6.28998e-05	ParA family protein
176F_3926	-1.06993	5.26072	2.7904e-10	1.14249e-09	HAMP domain-containing protein
176F_4479	-1.07065	6.48004	5.59526e-15	3.22312e-14	Starch-binding associating with outer membr
176F_4249	-1.07091	5.36924	2.56581e-10	1.05332e-09	MFS transporter AraJ
176F_0694	-1.07097	4.56982	9.32129e-08	2.96836e-07	phosphatidate cytidylyltransferase
176F_3924	-1.07364	1.94866	0.0319295	0.0489109	transporter
176F_2978	-1.07372	5.71832	8.88215e-12	4.10347e-11	O-antigen ligase family protein
176F_1394	-1.07382	5.08633	1.52314e-09	5.84942e-09	ATP-binding protein
176F_5161	-1.07429	3.06711	0.000514182	0.00106293	tetratricopeptide repeat protein
176F_5012	-1.07458	2.59888	0.00451836	0.00813446	Coenzyme F420 hydrogenase/dehydrogenase, be
176F_1621	-1.07676	5.50077	5.72212e-11	2.48995e-10	SusD/RagB family nutrient-binding outer mem
176F_1767	-1.0769	2.85806	0.00119786	0.00235763	hypothetical protein
176F_1219	-1.07771	5.07569	2.19104e-09	8.30448e-09	HU family DNA-binding protein
176F_4403	-1.07778	5.07916	2.9514e-09	1.10333e-08	SusD family outer membrane lipoprotein NanU
176F_1057	-1.08005	2.39595	0.00623769	0.0109248	hypothetical protein
176F_3968	-1.08252	7.13827	2.32045e-17	1.57283e-16	tRNA guanosine(34) transglycosylase Tgt
176F_0698	-1.08299	4.45723	2.26248e-07	6.91554e-07	heparan-alpha-glucosaminide N-acetyltransfe
176F_2457	-1.08401	3.56659	5.09383e-05	0.000122099	SusD family
176F_3044	-1.08719	6.34516	1.26206e-14	6.99253e-14	cysteine synthase A
176F_5170	-1.08869	2.28762	0.01355	0.0223808	glycosyltransferase family 2 protein
176F_4312	-1.08979	2.22301	0.00728983	0.0125824	PDZ domain-containing protein
176F_4366	-1.08985	3.15279	0.000596368	0.00121658	SusD family
176F_0016	-1.09353	5.36386	3.33045e-11	1.47269e-10	energy transducer TonB
176F_3993	-1.09354	4.94762	3.09135e-09	1.15286e-08	FecR family protein
176F_3542	-1.09394	4.0454	2.33526e-06	6.48482e-06	response regulator
176F_1674	-1.09433	5.57386	1.9385e-11	8.71292e-11	ATP-binding protein
176F_3578	-1.09833	5.84681	3.2118e-13	1.62799e-12	hypothetical protein
176F_5139	-1.09887	2.56849	0.00605153	0.0106348	methyltransferase
176F_3969	-1.099	10.0416	3.17604e-23	2.92007e-22	endopeptidase La
176F_4522	-1.09915	4.94728	2.72502e-09	1.02282e-08	cation:proton antiporter
176F_4216	-1.09922	8.22316	6.012e-21	5.01027e-20	glycoside hydrolase family 3 C-terminal dom
176F_0352	-1.10006	4.21323	4.81989e-07	1.42813e-06	electron transport complex subunit RsxC
176F_0693	-1.10142	4.90495	1.84412e-09	7.04131e-09	CDP-alcohol phosphatidyltransferase family
176F_1050	-1.10664	3.77753	7.04426e-06	1.87215e-05	hypothetical protein
176F_2495	-1.10698	7.12792	5.21163e-18	3.61698e-17	hypothetical protein
176F_4189	-1.1104	2.17461	0.0189607	0.0303882	chromate transporter
176F_4602	-1.11062	7.30245	9.39366e-19	6.86847e-18	AMP-binding protein
176F_0762	-1.1114	5.30906	5.99565e-11	2.59924e-10	hypothetical protein
176F_4751	-1.11303	2.65948	0.00335832	0.00617531	PKD domain-containing protein
176F_2090	-1.11693	5.86087	3.88084e-13	1.95219e-12	hypothetical protein
176F_2089	-1.11727	6.3177	1.31317e-15	7.98046e-15	NAD-dependent epimerase/dehydratase family
176F_1573	-1.1186	2.24514	0.0117563	0.0195925	hypothetical protein
176F_4618	-1.12014	5.83804	4.41416e-13	2.21089e-12	flippase-like domain-containing protein
176F_0134	-1.12275	4.29572	7.76021e-08	2.49175e-07	TonB family protein
176F_1251	-1.12397	4.51357	4.80298e-08	1.57488e-07	helix-turn-helix domain-containing protein
176F_1011	-1.1244	4.24765	1.72085e-07	5.34799e-07	polysaccharide deacetylase
176F_2690	-1.1265	4.39042	1.00398e-07	3.17972e-07	glycoside hydrolase family 2
176F_3483	-1.12748	2.7656	0.00214278	0.00405582	phosphoglycerate mutase family protein
176F_3572	-1.12788	3.7019	2.19765e-05	5.51254e-05	TonB-dependent receptor
176F_1529	-1.13077	6.52838	2.79614e-16	1.77356e-15	glycoside hydrolase family 97 protein
176F_1527	-1.13297	1.97375	0.0138877	0.0228088	SDR family oxidoreductase
176F_2159	-1.13308	6.63948	9.17014e-17	5.95482e-16	hypothetical protein
176F_1145	-1.13346	6.04264	1.14236e-14	6.35968e-14	ParB/RepB/Spo0J family partition protein
176F_4151	-1.13526	4.38943	4.37806e-08	1.44576e-07	hypothetical protein
176F_1453	-1.13544	6.05556	9.33488e-15	5.25356e-14	hypothetical protein
176F_3937	-1.13766	7.75101	7.71568e-21	6.35515e-20	ATP-binding protein
176F_4639	-1.13779	6.12238	6.88064e-15	3.91986e-14	ABC transporter permease
176F_2504	-1.13824	3.17534	0.000166895	0.000369423	TetR/AcrR family transcriptional regulator
176F_3199	-1.13827	5.07313	1.31154e-10	5.55101e-10	SUMF1/EgtB/PvdO family nonheme iron enzyme
176F_4145	-1.13959	5.25219	3.88219e-11	1.7053e-10	MarR family transcriptional regulator
176F_4397	-1.14015	2.67768	0.00183127	0.00350188	STM4012 family radical SAM protein
176F_4745	-1.14198	8.37405	1.37652e-22	1.23382e-21	S8 family serine peptidase
176F_3832	-1.14236	9.38759	3.14846e-24	3.08403e-23	glycosyltransferase
176F_5013	-1.14285	2.43021	0.00455951	0.008199	polysaccharide pyruvyl transferase family p
176F_4450	-1.14364	8.98561	9.17335e-24	8.81819e-23	SusD family
176F_3352	-1.14558	3.12445	0.00029588	0.00063249	ribosome small subunit-dependent GTPase A
176F_4159	-1.14612	2.89305	0.000565371	0.00115792	PCMD domain-containing protein
176F_1451	-1.14767	3.48851	5.614e-05	0.000133671	cellulase family glycosylhydrolase
176F_5100	-1.14861	3.78833	4.18355e-06	1.13592e-05	N-acetyltransferase
176F_0140	-1.14973	4.50165	1.73819e-08	5.99587e-08	beta-galactosidase
176F_0560	-1.15076	4.48518	3.40683e-08	1.1388e-07	six-hairpin glycosidase-like protein
176F_4420	-1.15556	3.05333	0.00021589	0.000471042	polysaccharide pyruvyl transferase family p
176F_0300	-1.15678	6.34137	2.35039e-16	1.50108e-15	flavin reductase
176F_4254	-1.1572	4.7731	1.01035e-09	3.94206e-09	tRNA 2-thiouridine(34) synthase MnmA
176F_1458	-1.15883	3.39998	4.50268e-05	0.000108772	phage integrase SAM-like domain-containing
176F_3523	-1.15941	7.19536	1.41618e-19	1.07969e-18	type II toxin-antitoxin system HigB family
176F_4039	-1.15994	7.62394	3.64535e-21	3.07176e-20	sigma-70 family RNA polymerase sigma factor
176F_1818	-1.16028	2.1996	0.0061124	0.0107296	calcineurin-like phosphoesterase C-terminal
176F_4782	-1.16064	5.84335	7.39427e-14	3.92361e-13	nucleotidyltransferase domain-containing pr
176F_2979	-1.16235	7.01536	7.90764e-19	5.80936e-18	glycosyltransferase
176F_4117	-1.16419	3.32769	8.89804e-05	0.00020554	GH92 family glycosyl hydrolase
176F_1321	-1.16641	3.38321	5.95761e-05	0.000141273	histidine kinase
176F_1056	-1.16684	4.70764	3.07086e-09	1.14614e-08	alpha/beta hydrolase
176F_1382	-1.16721	3.29292	0.00010074	0.000230526	HipA domain-containing protein
176F_4483	-1.16744	4.45193	7.9926e-09	2.85899e-08	amino acid-binding protein
176F_0805	-1.17012	4.0977	2.3395e-07	7.12748e-07	TonB-dependent receptor
176F_0557	-1.17236	3.29611	7.60057e-05	0.000177334	family 43 glycosylhydrolase
176F_1519	-1.17868	5.30719	5.60562e-12	2.62898e-11	Starch-binding associating with outer membr
176F_2620	-1.17915	2.56055	0.00335729	0.00617531	VOC family protein
176F_4677	-1.1805	6.13721	7.73681e-16	4.796e-15	response regulator
176F_2465	-1.18062	11.9779	2.13578e-27	2.36668e-26	ATP-dependent chaperone ClpB
176F_5101	-1.18105	4.94881	4.38519e-10	1.76128e-09	glycosyltransferase
176F_0836	-1.1841	3.06936	0.000182622	0.000401665	SusD family
176F_2991	-1.18785	3.91612	7.56598e-07	2.19008e-06	hypothetical protein
176F_4800	-1.18787	4.05534	3.06028e-07	9.23254e-07	pyridoxal phosphate-dependent aminotransfer
176F_1211	-1.19047	2.22217	0.0100874	0.017025	yetA
176F_3151	-1.19105	9.20673	6.98131e-26	7.26776e-25	retroviral-like aspartic protease family pr
176F_1508	-1.19132	2.6656	0.00183127	0.00350188	beta galactosidase jelly roll domain-contai
176F_0437	-1.19162	2.28408	0.0117563	0.0195925	TonB-dependent receptor plug domain-contain
176F_2806	-1.19345	6.00312	1.43596e-15	8.67386e-15	RecX family transcriptional regulator
176F_4040	-1.19447	4.59069	1.45499e-09	5.59694e-09	FecR family protein
176F_2882	-1.19648	2.96466	0.000268875	0.000579297	endopolygalacturonase
176F_4094	-1.19782	5.14448	1.02611e-11	4.69846e-11	ribonuclease HII
176F_4393	-1.1983	3.81785	1.45085e-06	4.11001e-06	AraC family transcriptional regulator
176F_4417	-1.1992	4.44856	1.00957e-08	3.56457e-08	Coenzyme F420 hydrogenase/dehydrogenase, be
176F_3631	-1.19926	5.79205	9.90805e-15	5.56265e-14	carbohydate-binding domain-containing prote
176F_4103	-1.19933	2.22137	0.00434573	0.00786024	carbohydate-binding domain-containing prote
176F_0982	-1.19992	7.09077	1.98199e-20	1.58388e-19	type III pantothenate kinase
176F_3666	-1.20123	4.0914	8.51865e-08	2.72585e-07	helix-turn-helix transcriptional regulator
176F_5031	-1.20281	3.82758	1.71477e-06	4.83111e-06	glycosyltransferase family 4 protein
176F_4896	-1.20286	3.86365	7.0155e-07	2.04476e-06	phosphotransferase
176F_5116	-1.20405	2.97557	0.000280194	0.000601452	acyltransferase family protein
176F_0169	-1.20463	3.28266	3.02926e-05	7.46542e-05	fibronectin type III domain-containing prot
176F_5106	-1.20573	3.73666	1.95258e-06	5.45149e-06	single-stranded DNA-binding protein
176F_0708	-1.20953	2.47247	0.00390988	0.00710511	carbohydrate kinase
176F_1615	-1.20965	4.99153	1.65102e-11	7.46417e-11	transporter
176F_3038	-1.21005	4.42586	3.22065e-09	1.19628e-08	TonB-dependent receptor
176F_3676	-1.21069	4.59353	9.20476e-10	3.59745e-09	TonB-dependent receptor
176F_2993	-1.21099	4.13693	8.5681e-08	2.73978e-07	hypothetical protein
176F_5117	-1.21356	2.80941	0.000398269	0.000837484	lipopolysaccharide biosynthesis protein
176F_4126	-1.21532	1.77201	0.0106714	0.0178871	glutaminase family protein
176F_0720	-1.21647	4.82801	1.54777e-10	6.52113e-10	Na+:solute symporter
176F_4622	-1.21705	5.81641	2.77555e-15	1.63332e-14	NAAT family transporter
176F_1897	-1.21802	4.68484	7.01149e-10	2.76823e-09	RNA polymerase sigma-70 factor
176F_4995	-1.21895	6.76588	2.25454e-19	1.69933e-18	SGNH/GDSL hydrolase family protein
176F_0176	-1.22285	3.40886	1.60854e-05	4.11711e-05	pectinesterase family protein
176F_4089	-1.22334	1.86431	0.0163666	0.02657	hypothetical protein
176F_4864	-1.2248	4.17076	7.25636e-08	2.33158e-07	23S rRNA (adenine(2058)-N(6))-methyltransfe
176F_2155	-1.23286	7.36088	1.81452e-22	1.61705e-21	peroxide stress protein YaaA
176F_0850	-1.23318	2.68983	0.000715382	0.00144665	glycan-binding surface protein
176F_0984	-1.23375	8.86127	4.29744e-27	4.7282e-26	alkaline phosphatase family protein
176F_5039	-1.23556	2.866	0.000349164	0.000740597	RICIN domain-containing protein
176F_1012	-1.23571	6.28197	4.44921e-18	3.10642e-17	tetratricopeptide repeat protein
176F_2898	-1.23685	6.47044	1.36634e-18	9.8661e-18	AAA family ATPase
176F_3561	-1.2402	8.1231	2.06293e-25	2.10048e-24	ABC transporter permease
176F_0351	-1.24053	4.07974	5.4967e-08	1.78845e-07	Fe-S cluster domain-containing protein
176F_3385	-1.24068	4.71242	2.18165e-10	9.05221e-10	type II toxin-antitoxin system HigB family
176F_4147	-1.24069	4.26093	2.49663e-08	8.43657e-08	transcriptional regulator
176F_2035	-1.24138	5.07407	1.12698e-12	5.54299e-12	LD-carboxypeptidase
176F_4758	-1.24592	3.06344	6.8473e-05	0.000160728	sulfatase-like hydrolase/transferase
176F_5086	-1.24633	2.82619	0.000289937	0.000620645	hypothetical protein
176F_0362	-1.2467	3.76935	7.79718e-07	2.25139e-06	phage integrase SAM-like domain-containing
176F_1098	-1.24732	9.96518	3.65202e-29	4.34778e-28	phosphoenolpyruvate synthase
176F_4594	-1.2474	4.43802	3.33875e-09	1.23915e-08	TonB-dependent receptor
176F_3920	-1.2511	2.74816	0.000624345	0.00127086	bifunctional alpha,alpha-trehalose-phosphat
176F_1987	-1.25248	6.57014	1.07313e-19	8.24925e-19	ISAs1 family transposase
176F_1788	-1.25262	5.30785	2.47345e-13	1.26898e-12	sigma-70 family RNA polymerase sigma factor
176F_0627	-1.25282	5.61291	2.86601e-15	1.68441e-14	type VI secretion system needle protein Hcp
176F_3509	-1.25595	7.98796	5.5012e-26	5.75272e-25	translation elongation factor 4
176F_3936	-1.25622	5.92315	1.08405e-16	7.02969e-16	SGNH/GDSL hydrolase family protein
176F_4898	-1.25677	3.47339	1.53362e-05	3.93186e-05	winged helix-turn-helix domain-containing p
176F_0707	-1.25752	3.31037	1.01263e-05	2.64582e-05	Fic family protein
176F_3970	-1.25786	3.42982	3.66384e-06	1.00007e-05	hypothetical protein
176F_3686	-1.259	2.92678	0.000364836	0.000772781	SusD family
176F_0147	-1.2609	5.65988	1.57423e-15	9.48009e-15	phosphate acetyltransferase
176F_3648	-1.26194	4.33495	3.53354e-09	1.30727e-08	sulfatase-like hydrolase/transferase
176F_4806	-1.26239	1.97416	0.0230837	0.0363192	chondroitinase
176F_2170	-1.26336	3.11429	4.45087e-05	0.000107576	DEAD/DEAH box helicase family protein
176F_1833	-1.26399	2.12794	0.0164055	0.0266238	helix-turn-helix domain-containing protein
176F_2062	-1.26506	1.89042	0.0163666	0.02657	transcriptional regulator
176F_0360	-1.26666	5.60139	4.87675e-15	2.82681e-14	glucose-1-phosphate thymidylyltransferase R
176F_2259	-1.26915	3.11697	3.24618e-05	7.99152e-05	glycoside hydrolase family 28 protein
176F_2715	-1.26936	7.01314	3.98039e-22	3.50018e-21	family 43 glycosylhydrolase
176F_3887	-1.27071	4.23605	4.39357e-09	1.61259e-08	MATE family efflux transporter
176F_4156	-1.27096	1.80531	0.0133806	0.0221247	efflux RND transporter permease subunit
176F_0148	-1.27236	6.15422	2.26472e-18	1.61274e-17	acetate kinase
176F_2682	-1.27366	1.97369	0.00976531	0.0165415	glycoside hydrolase family 28 protein
176F_1770	-1.27436	1.80751	0.0133806	0.0221247	SusD family outer membrane lipoprotein NanU
176F_5047	-1.27549	1.89278	0.0114299	0.0190895	OmpA family protein
176F_2189	-1.27647	5.9422	3.21707e-17	2.16163e-16	TonB-dependent receptor
176F_1737	-1.27766	8.63542	2.39842e-28	2.77477e-27	tyrosine-type recombinase/integrase
176F_0192	-1.27829	2.19805	0.0061124	0.0107296	GH92 family glycosyl hydrolase
176F_0353	-1.27987	4.91061	9.80138e-12	4.50127e-11	RnfABCDGE type electron transport complex s
176F_5126	-1.28484	6.6497	9.80818e-21	8.0175e-20	oligosaccharide repeat unit polymerase
176F_1187	-1.28489	4.92797	5.15316e-12	2.42413e-11	BlaI/MecI/CopY family transcriptional regul
176F_1822	-1.28816	4.79266	1.34123e-11	6.0933e-11	AraC family transcriptional regulator
176F_3668	-1.28826	3.27148	1.8631e-05	4.72514e-05	GNAT family N-acetyltransferase
176F_1556	-1.29002	8.88908	1.68286e-29	2.02949e-28	ferrous iron transport protein B
176F_3221	-1.29022	4.34434	6.84048e-10	2.70301e-09	acyltransferase
176F_0338	-1.29164	2.26621	0.000822558	0.00165259	sugar transferase
176F_3992	-1.29274	5.08136	1.79477e-13	9.27962e-13	endonuclease/exonuclease/phosphatase family
176F_4915	-1.29314	3.36918	6.06405e-06	1.61901e-05	helix-turn-helix domain-containing protein
176F_1237	-1.2939	11.3573	3.39758e-32	4.59911e-31	pyruvate ferredoxin oxidoreductase
176F_3807	-1.29635	3.47511	1.15459e-05	2.99484e-05	LysO family transporter
176F_2302	-1.29759	2.61841	0.000279352	0.000599922	hypothetical protein
176F_5015	-1.29989	6.51814	6.02139e-21	5.01027e-20	TonB-dependent receptor
176F_3525	-1.30309	8.66844	1.21052e-29	1.47519e-28	UDP-glucose 4-epimerase GalE
176F_1640	-1.30658	4.85383	1.95733e-12	9.4764e-12	UMP kinase
176F_2647	-1.30659	2.82924	0.000349164	0.000740597	PAS domain-containing protein
176F_4770	-1.3068	5.28947	1.19903e-14	6.65922e-14	TlpA family protein disulfide reductase
176F_3574	-1.30845	3.24187	6.66518e-06	1.77242e-05	MmcQ/YjbR family DNA-binding protein
176F_4120	-1.3112	2.82849	0.000210396	0.000460137	family 78 glycoside hydrolase catalytic dom
176F_1140	-1.31121	5.33746	5.92536e-15	3.40488e-14	ketoacyl-ACP synthase III
176F_4386	-1.31215	7.04037	1.45817e-23	1.38006e-22	TonB-dependent receptor
176F_3623	-1.31298	5.19711	4.76701e-14	2.55771e-13	helix-turn-helix domain-containing protein
176F_2874	-1.31448	4.81596	2.74212e-12	1.32071e-11	TlpA family protein disulfide reductase
176F_0161	-1.31631	2.47064	0.00101295	0.00201418	BACON domain-containing protein
176F_4422	-1.31831	3.94765	5.61102e-08	1.82309e-07	polysaccharide pyruvyl transferase family p
176F_5016	-1.3203	6.1167	5.61828e-19	4.15377e-18	glycoside hydrolase 43 family protein
176F_3251	-1.3215	2.97127	0.000174029	0.000383855	toxin-antitoxin system YwqK family antitoxi
176F_3286	-1.32333	5.10364	1.37551e-13	7.1517e-13	aminopeptidase
176F_3258	-1.32412	2.22044	0.00172593	0.0033251	heparinase II/III family protein
176F_3116	-1.32601	3.79585	2.11459e-07	6.50631e-07	ABC transporter permease
176F_1611	-1.32669	4.65656	2.65619e-11	1.18356e-10	hypothetical protein
176F_4219	-1.32686	5.99476	1.55169e-18	1.11525e-17	SusD family outer membrane lipoprotein NanU
176F_2826	-1.32938	4.89731	3.78153e-13	1.9043e-12	ROK family transcriptional regulator
176F_2967	-1.3294	8.17552	2.47394e-29	2.96809e-28	SDR family NAD(P)-dependent oxidoreductase
176F_3567	-1.33236	4.18299	3.16776e-09	1.17946e-08	beta-glucosidase BglX
176F_0626	-1.33411	8.23012	1.07407e-29	1.31929e-28	NTPase
176F_3657	-1.33568	4.42987	2.54927e-10	1.04746e-09	rhamnulokinase
176F_2134	-1.33647	1.64822	0.022796	0.0358908	SusD family
176F_0469	-1.33864	2.48476	0.00101295	0.00201418	protein-tyrosine kinase
176F_2618	-1.33902	6.39526	2.35608e-21	1.99987e-20	winged helix-turn-helix domain-containing p
176F_5138	-1.33903	4.96628	1.05911e-12	5.23688e-12	hypothetical protein
176F_1554	-1.33977	3.3372	4.94161e-06	1.33162e-05	hypothetical protein
176F_0839	-1.34139	4.11667	5.03357e-09	1.83733e-08	glycoside hydrolase family 43 protein
176F_2279	-1.34263	3.05698	4.99105e-05	0.000119883	sigma-70 family RNA polymerase sigma factor
176F_5077	-1.34355	2.69645	0.000175715	0.000387391	aminotransferase class IV family protein
176F_0732	-1.34381	3.61496	9.86258e-08	3.13e-07	TonB-dependent receptor plug domain-contain
176F_2112	-1.35028	1.42987	0.0163167	0.0265076	MFS transporter
176F_2673	-1.35087	1.30525	0.0287525	0.0443663	hypothetical protein
176F_3632	-1.35153	4.00042	7.98937e-09	2.85899e-08	cellulase family glycosylhydrolase
176F_2572	-1.35182	5.06588	4.62213e-14	2.48386e-13	CPBP family intramembrane metalloprotease
176F_4604	-1.35203	7.56434	1.18731e-27	1.33479e-26	SGNH/GDSL hydrolase family protein
176F_0951	-1.35384	1.30693	0.0185354	0.0297374	hypothetical protein
176F_1096	-1.35395	13.3393	1.70546e-35	2.69335e-34	NADP-specific glutamate dehydrogenase
176F_3305	-1.35407	3.75928	1.14072e-07	3.60543e-07	TlpA family protein disulfide reductase
176F_3550	-1.35462	7.98609	1.47182e-29	1.78425e-28	FecR domain-containing protein
176F_0643	-1.35591	2.94009	5.06743e-05	0.000121529	glycosyltransferase
176F_3628	-1.3577	5.23777	5.03082e-15	2.91248e-14	TonB-dependent receptor
176F_3063	-1.36111	5.65449	8.12062e-18	5.59407e-17	hypothetical protein
176F_5152	-1.36268	2.897	5.66142e-05	0.000134731	tetratricopeptide repeat protein
176F_5103	-1.36813	2.02581	0.00473241	0.00845745	acyltransferase family protein
176F_3865	-1.36861	3.2512	4.85238e-06	1.3091e-05	phage integrase SAM-like domain-containing
176F_2228	-1.36911	5.92654	1.02919e-19	7.92458e-19	LruC domain-containing protein
176F_3436	-1.37827	7.54845	3.25226e-28	3.72845e-27	MgtC/SapB family protein
176F_2965	-1.37929	6.81555	1.55395e-24	1.54166e-23	phosphate signaling complex protein PhoU
176F_3481	-1.38131	9.55561	1.15907e-34	1.7761e-33	AAA family ATPase
176F_1598	-1.38198	2.56289	0.000173153	0.000382105	hypothetical protein
176F_1506	-1.3828	1.95359	0.00681997	0.0118463	glycan-binding surface protein
176F_2274	-1.3849	9.44189	1.12857e-34	1.73508e-33	Do family serine endopeptidase
176F_2883	-1.38562	1.86287	0.00628348	0.0109925	SusD family
176F_5162	-1.38587	1.77287	0.0106714	0.0178871	FecR domain-containing protein
176F_5160	-1.3874	6.13972	7.18363e-21	5.9348e-20	glycosyltransferase family 61 protein
176F_4049	-1.3894	4.02988	5.65205e-09	2.05019e-08	FecR domain-containing protein
176F_4532	-1.39043	4.82805	2.90767e-13	1.4803e-12	helix-turn-helix domain-containing protein
176F_2524	-1.39056	3.04583	2.11491e-05	5.33092e-05	T9SS type A sorting domain-containing prote
176F_3226	-1.39368	2.27055	0.00265992	0.00497504	fibronectin type III domain-containing prot
176F_4979	-1.39458	1.777	0.00721677	0.0124609	hypothetical protein
176F_1324	-1.39966	5.02999	1.12003e-14	6.24284e-14	M48 family metalloprotease
176F_5048	-1.40123	2.26355	0.000822558	0.00165259	MotA/TolQ/ExbB proton channel family protei
176F_2884	-1.40123	2.92285	4.04893e-05	9.85798e-05	TonB-dependent receptor
176F_0553	-1.40196	4.44722	6.83424e-11	2.94627e-10	sigma-70 family RNA polymerase sigma factor
176F_1997	-1.4021	1.67953	0.00825841	0.0141334	hypothetical protein
176F_3458	-1.40278	8.36794	2.41477e-33	3.52572e-32	type VI secretion system needle protein Hcp
176F_3831	-1.40368	9.58292	1.32649e-35	2.10202e-34	glycoside hydrolase family 57 protein
176F_4222	-1.40444	4.0867	2.68371e-09	1.00813e-08	alpha-galactosidase
176F_2372	-1.40764	1.57893	0.0183125	0.0294306	TonB-dependent receptor
176F_4766	-1.40938	9.07223	4.91092e-35	7.60046e-34	RHS repeat-associated core domain-containin
176F_1764	-1.41198	4.27297	1.56339e-10	6.58096e-10	glycoside hydrolase
176F_3805	-1.41403	2.04978	0.00473241	0.00845745	hypothetical protein
176F_4001	-1.41509	5.63353	7.6203e-19	5.60714e-18	SusD family
176F_3594	-1.41599	2.52657	0.000248393	0.000538166	rRNA maturation RNase YbeY
176F_4710	-1.41868	4.45531	9.8189e-12	4.50486e-11	A/G-specific adenine glycosylase
176F_0874	-1.42215	9.12827	8.83733e-36	1.41489e-34	family 43 glycosylhydrolase
176F_3852	-1.4228	4.96532	3.68409e-14	1.9913e-13	helix-turn-helix transcriptional regulator
176F_3827	-1.423	6.66659	1.93242e-25	1.97192e-24	aspartate 1-decarboxylase
176F_3185	-1.42434	4.02962	5.30124e-09	1.92746e-08	TonB-dependent receptor
176F_4480	-1.42459	8.49792	2.4476e-34	3.67774e-33	TonB-dependent receptor
176F_2711	-1.42635	6.7672	7.05207e-26	7.325e-25	proline/glycine betaine ABC transporter per
176F_3464	-1.42684	2.46895	0.000146961	0.000329314	discoidin domain-containing protein
176F_2692	-1.4286	2.46874	0.000146961	0.000329314	peptidase M26
176F_3524	-1.42874	6.06058	1.63791e-22	1.46528e-21	hypothetical protein
176F_0443	-1.43139	1.88734	0.00920229	0.0156392	glycosyl hydrolase 115 family protein
176F_0194	-1.43153	2.89958	2.26727e-05	5.67183e-05	discoidin domain-containing protein
176F_0730	-1.43227	2.28704	0.00151223	0.00293408	thioredoxin domain-containing protein
176F_2864	-1.43342	2.69747	3.62465e-05	8.88555e-05	sigma-70 family RNA polymerase sigma factor
176F_2261	-1.43422	1.34428	0.0287525	0.0443663	beta-glucuronidase
176F_3717	-1.43533	5.92332	8.4645e-21	6.94358e-20	hypothetical protein
176F_4733	-1.43845	11.6752	2.91853e-39	5.19185e-38	DNA helicase RecQ
176F_4951	-1.43884	1.34586	0.0185354	0.0297374	hypothetical protein
176F_4006	-1.44098	3.15167	1.86112e-06	5.21495e-06	zinc-dependent metalloprotease
176F_2562	-1.44295	6.70248	4.48874e-26	4.71521e-25	PepSY-like domain-containing protein
176F_1400	-1.44605	2.71174	6.82807e-05	0.000160412	Starch-binding associating with outer membr
176F_4845	-1.44699	4.85633	7.12399e-14	3.78885e-13	lipocalin family protein
176F_0852	-1.44899	4.46711	7.55287e-12	3.5068e-11	response regulator
176F_1789	-1.45065	5.32827	5.66765e-18	3.9276e-17	FecR domain-containing protein
176F_3532	-1.45115	2.48689	0.000278063	0.000597983	fimbrial protein
176F_2531	-1.45132	4.7885	2.40286e-14	1.30945e-13	sigma-70 family RNA polymerase sigma factor
176F_1212	-1.45175	1.8058	0.00484606	0.00864728	rhamnogalacturonan lyase
176F_3013	-1.45284	3.27471	1.45489e-06	4.11893e-06	phospholipase
176F_1775	-1.45289	3.74126	5.0704e-08	1.65788e-07	competence protein CoiA
176F_3658	-1.45426	5.02955	8.83262e-15	4.97693e-14	class II aldolase/adducin family protein
176F_1623	-1.45461	9.7018	2.89809e-38	4.96525e-37	hypothetical protein
176F_0093	-1.45529	5.77971	1.54577e-20	1.24385e-19	response regulator
176F_3241	-1.45597	4.95023	6.30061e-15	3.61603e-14	arsenate reductase
176F_1790	-1.45761	6.17838	3.94689e-23	3.62163e-22	TonB-dependent receptor
176F_4645	-1.45827	1.70963	0.00825841	0.0141334	MGMT family protein
176F_0276	-1.46002	6.70339	8.73728e-27	9.45622e-26	recombinase family protein
176F_0546	-1.46012	6.25416	9.95913e-24	9.55377e-23	hypothetical protein
176F_5135	-1.46051	3.89586	2.09901e-09	7.96867e-09	LapA family protein
176F_1877	-1.46244	3.93301	4.33646e-09	1.59289e-08	glycoside hydrolase family 31 protein
176F_0806	-1.46245	3.00521	1.32558e-05	3.41737e-05	SusD family outer membrane lipoprotein NanU
176F_2571	-1.4644	8.36134	1.31758e-35	2.09504e-34	leucine-rich repeat protein
176F_0138	-1.46657	1.71479	0.0106714	0.0178871	BNR-4 repeat-containing protein
176F_0384	-1.4676	6.0887	5.1875e-22	4.51887e-21	SDR family oxidoreductase
176F_2064	-1.46788	1.22056	0.0287525	0.0443663	fimbrillin family protein
176F_4839	-1.46857	3.61073	9.86258e-08	3.13e-07	tyrosine-type recombinase/integrase
176F_4963	-1.47098	2.61626	5.7474e-05	0.000136567	MFS transporter
176F_3723	-1.47333	2.07878	0.000773235	0.00155687	tetratricopeptide repeat protein
176F_4358	-1.47457	6.42551	2.28176e-25	2.31315e-24	hypothetical protein
176F_1620	-1.48189	6.66978	7.91617e-27	8.60767e-26	TonB-dependent receptor
176F_2677	-1.48195	2.30973	0.000384952	0.000813533	TonB-dependent receptor
176F_2702	-1.48412	2.4474	0.000310695	0.000661724	TonB-dependent receptor
176F_3404	-1.4851	2.31046	0.000261692	0.000566187	23S rRNA (pseudouridine(1915)-N(3))-methylt
176F_3238	-1.48534	6.04328	2.3609e-23	2.20556e-22	response regulator
176F_4356	-1.48625	6.67441	2.15513e-27	2.38244e-26	collagen-like protein
176F_4719	-1.48746	5.32783	1.30655e-17	8.9738e-17	nucleotidyltransferase family protein
176F_2276	-1.49176	3.64431	2.19759e-08	7.48049e-08	L,D-transpeptidase
176F_3401	-1.49382	6.31424	2.83974e-25	2.86007e-24	7-cyano-7-deazaguanine synthase QueC
176F_4166	-1.49722	2.17726	0.000924458	0.00185011	hypothetical protein
176F_4171	-1.49897	3.61781	1.2243e-08	4.29336e-08	ABC transporter permease
176F_0371	-1.49922	5.71354	2.70061e-21	2.28396e-20	formate--tetrahydrofolate ligase
176F_4847	-1.49943	2.58048	0.000120284	0.000272962	SGNH/GDSL hydrolase family protein
176F_4583	-1.50603	3.79685	6.12142e-09	2.21181e-08	glycoside hydrolase family 125 protein
176F_0705	-1.50702	1.50851	0.0142344	0.0233369	YbaN family protein
176F_4747	-1.5082	2.89899	8.64339e-06	2.27244e-05	hypothetical protein
176F_4592	-1.51023	1.83526	0.00323264	0.00596784	TonB-dependent receptor
176F_4301	-1.51184	7.10653	1.29182e-30	1.63877e-29	RES domain-containing protein
176F_1218	-1.51219	4.21374	2.05612e-11	9.21485e-11	ATP-binding protein
176F_2653	-1.51904	4.84254	4.24561e-15	2.46405e-14	InlB B-repeat-containing protein
176F_1531	-1.51921	4.65441	2.69258e-14	1.46218e-13	glycoside hydrolase family 127 protein
176F_1144	-1.52033	7.35431	1.71043e-32	2.35653e-31	phosphoadenosine phosphosulfate reductase
176F_2169	-1.52234	9.18548	1.65619e-40	3.03941e-39	hypothetical protein
176F_2496	-1.52692	7.1179	2.79263e-31	3.64219e-30	hypothetical protein
176F_5136	-1.52824	4.80078	2.04642e-15	1.22127e-14	sodium ion-translocating decarboxylase subu
176F_3603	-1.53101	3.71384	1.20623e-09	4.66998e-09	radical SAM protein
176F_3033	-1.53146	1.74611	0.00236782	0.00446901	tRNA 2-thiouridine(34) synthase MnmA
176F_2710	-1.53368	4.91092	2.9095e-16	1.83793e-15	glycine betaine ABC transporter substrate-b
176F_5030	-1.53388	2.41397	0.000310695	0.000661724	glycosyltransferase
176F_1416	-1.53424	2.19616	0.000469913	0.0009762	TonB-dependent receptor
176F_0663	-1.53741	5.45376	3.70529e-20	2.92082e-19	TonB-dependent receptor
176F_1769	-1.54054	2.82501	1.92646e-05	4.87708e-05	TonB-dependent receptor
176F_0554	-1.54071	3.51561	7.92607e-09	2.84176e-08	FecR family protein
176F_0280	-1.54222	3.435	6.32639e-08	2.0455e-07	hypothetical protein
176F_5150	-1.54365	3.75555	1.12452e-09	4.37281e-09	urea transporter
176F_4015	-1.54407	5.22472	1.01184e-18	7.38673e-18	AMP-binding protein
176F_2989	-1.54461	5.41423	2.23976e-19	1.69093e-18	nucleotidyltransferase family protein
176F_4048	-1.54547	3.86496	7.04566e-10	2.77936e-09	STN and carboxypeptidase regulatory-like do
176F_3898	-1.55004	2.66928	3.62465e-05	8.88555e-05	carbohydrate-binding protein
176F_3740	-1.55109	3.60381	1.68967e-08	5.8328e-08	hypothetical protein
176F_2455	-1.55217	4.77445	1.22355e-15	7.48475e-15	alpha-N-acetylglucosaminidase
176F_1374	-1.55269	3.26342	2.21934e-07	6.80606e-07	phosphodiester glycosidase family protein
176F_2177	-1.5528	2.13047	0.000699235	0.00141523	Starch-binding associating with outer membr
176F_5156	-1.55308	2.12722	0.000515002	0.00106368	hypothetical protein
176F_2063	-1.55476	2.61469	5.7474e-05	0.000136567	fimbrial protein
176F_1343	-1.55703	5.46098	1.63285e-20	1.30938e-19	glycosyltransferase family 4 protein
176F_4861	-1.55712	4.1368	9.99666e-12	4.58188e-11	TonB-dependent receptor
176F_2532	-1.55732	7.1779	1.35412e-32	1.88239e-31	outer membrane beta-barrel protein
176F_0178	-1.55735	4.75167	5.6021e-15	3.22312e-14	pectinesterase family protein
176F_1681	-1.55952	4.05295	1.45757e-11	6.61534e-11	helix-turn-helix domain-containing protein
176F_2498	-1.55956	11.3188	2.79055e-45	5.97074e-44	hypothetical protein
176F_2187	-1.56059	5.12482	5.04491e-18	3.50652e-17	ADP-ribosylglycohydrolase family protein
176F_0413	-1.56342	1.26456	0.0185354	0.0297374	DNRLRE domain-containing protein
176F_4399	-1.56516	4.38938	1.99089e-13	1.02594e-12	STM4014 family protein
176F_0635	-1.56711	3.26701	1.65807e-07	5.17019e-07	DNA-binding protein
176F_4481	-1.56769	8.15507	1.59531e-39	2.85986e-38	FecR family protein
176F_0139	-1.56947	1.54197	0.0142344	0.0233369	BNR repeat-containing protein
176F_2263	-1.57668	2.22452	0.000426296	0.000891171	beta-galactosidase
176F_4840	-1.57908	3.63691	1.85118e-09	7.06247e-09	hypothetical protein
176F_3178	-1.58086	3.90024	3.38847e-10	1.37885e-09	sugar O-acetyltransferase
176F_4492	-1.58115	1.77716	0.00484606	0.00864728	SusD family
176F_0645	-1.58309	2.63403	2.7125e-05	6.72763e-05	GH92 family glycosyl hydrolase
176F_3638	-1.58425	6.30563	1.58686e-27	1.76686e-26	FecR domain-containing protein
176F_2260	-1.58439	2.45061	0.000214078	0.000467528	rhamnogalacturonan acetylesterase
176F_1465	-1.58666	2.51494	9.16398e-05	0.000211158	adenylyltransferase/cytidyltransferase fami
176F_2150	-1.58733	6.55825	8.94254e-30	1.10133e-28	hypothetical protein
176F_4178	-1.58765	5.97779	4.21604e-25	4.22788e-24	polysaccharide biosynthesis tyrosine autoki
176F_4765	-1.58822	2.37899	0.000109869	0.000250429	MATE family efflux transporter
176F_0232	-1.59097	3.45678	8.51805e-09	3.03292e-08	SusE domain-containing protein
176F_4155	-1.59267	4.57948	9.39165e-15	5.27911e-14	PCMD domain-containing protein
176F_4793	-1.59345	6.72391	5.92466e-31	7.66245e-30	undecaprenyl/decaprenyl-phosphate alpha-N-a
176F_1876	-1.59519	3.21257	1.22448e-07	3.85704e-07	glycoside hydrolase family 71/99-like prote
176F_3291	-1.59977	1.42733	0.0163167	0.0265076	fimbrial protein
176F_0494	-1.59982	1.43135	0.0318001	0.0487769	group II intron reverse transcriptase/matur
176F_4924	-1.60022	1.43031	0.0318001	0.0487769	fimbrillin family protein
176F_3958	-1.60194	6.95352	2.55671e-33	3.72125e-32	tagaturonate reductase
176F_1058	-1.60237	5.85927	2.08561e-24	2.06032e-23	N-6 DNA methylase
176F_0155	-1.60314	1.68179	0.0106714	0.0178871	glycoside hydrolase family 28 protein
176F_3054	-1.60523	6.08435	2.16349e-26	2.2934e-25	histidine--tRNA ligase
176F_2030	-1.60769	9.13702	6.78115e-45	1.44426e-43	ATP-binding protein
176F_4937	-1.61043	3.33858	5.25076e-08	1.71203e-07	oligosaccharide repeat unit polymerase
176F_3655	-1.61331	2.64526	1.35103e-05	3.48104e-05	L-fucose:H+ symporter permease
176F_5011	-1.61356	1.43291	0.0106124	0.0178203	acyltransferase
176F_3982	-1.61547	3.51436	7.92607e-09	2.84176e-08	phage integrase SAM-like domain-containing
176F_4423	-1.61597	3.42545	4.51715e-08	1.48746e-07	glycosyltransferase
176F_2899	-1.6189	1.68141	0.00166179	0.00321086	hypothetical protein
176F_0873	-1.62527	7.61464	1.54941e-38	2.71468e-37	response regulator
176F_3633	-1.62797	3.60757	9.89891e-10	3.86549e-09	lipoprotein
176F_2130	-1.62945	3.56092	1.02094e-08	3.59925e-08	hypothetical protein
176F_0550	-1.62981	3.23553	1.22448e-07	3.85704e-07	transcriptional regulator
176F_2522	-1.62981	2.52765	1.00991e-05	2.64022e-05	glycoside hydrolase family 18
176F_1898	-1.63061	3.98052	5.19586e-11	2.26733e-10	FecR domain-containing protein
176F_5032	-1.63405	2.93745	4.20867e-06	1.14207e-05	EpsG family protein
176F_4755	-1.63655	1.99964	0.000391936	0.000824913	TonB-dependent receptor
176F_4638	-1.63699	5.63677	1.0724e-23	1.02663e-22	PorT family protein
176F_1773	-1.64273	4.06215	1.07263e-11	4.897e-11	hypothetical protein
176F_3859	-1.64602	3.28823	4.02107e-08	1.33547e-07	YeeE/YedE family protein
176F_3418	-1.64651	1.30577	0.0185354	0.0297374	alpha-galactosidase
176F_2029	-1.652	6.83355	1.94354e-33	2.85565e-32	helix-turn-helix domain-containing protein
176F_4897	-1.65217	2.68774	4.76336e-05	0.000114651	type II toxin-antitoxin system HicB family
176F_2194	-1.6535	4.03044	3.16334e-12	1.51573e-11	hypothetical protein
176F_4528	-1.65727	5.05748	2.77851e-20	2.19772e-19	substrate-binding domain-containing protein
176F_3626	-1.66921	1.71402	0.00361469	0.0066179	glycoside hydrolase family 18
176F_0358	-1.67186	4.87941	7.93678e-18	5.47555e-17	dTDP-4-dehydrorhamnose reductase
176F_3695	-1.6726	4.22756	1.99382e-13	1.02631e-12	heparan-alpha-glucosaminide N-acetyltransfe
176F_2972	-1.67824	2.68258	1.26796e-06	3.60952e-06	hypothetical protein
176F_0617	-1.68218	1.4671	0.0106124	0.0178203	hypothetical protein
176F_3186	-1.68246	1.47017	0.00684577	0.0118733	SusD/RagB family nutrient-binding outer mem
176F_4563	-1.68328	5.36468	1.26761e-22	1.14061e-21	type IV secretion protein Rhs
176F_4875	-1.68534	4.51311	1.23197e-15	7.52638e-15	hypothetical protein
176F_4116	-1.68992	2.43342	1.08269e-05	2.81937e-05	alpha-mannosidase
176F_2186	-1.69057	4.46491	1.48953e-15	8.98165e-15	ADP-ribosylglycohydrolase family protein
176F_2594	-1.69074	2.12626	0.000341455	0.00072524	hypothetical protein
176F_4220	-1.69106	7.42011	6.37347e-40	1.15594e-38	TonB-dependent receptor
176F_2886	-1.69256	3.72673	1.69487e-10	7.10865e-10	TonB-dependent receptor
176F_4673	-1.69271	6.91484	3.52364e-36	5.70043e-35	retron St85 family RNA-directed DNA polymer
176F_4060	-1.69282	2.76479	1.0968e-05	2.8545e-05	RtcB family protein
176F_3061	-1.69438	3.59649	3.55296e-10	1.44325e-09	hypothetical protein
176F_4860	-1.6987	3.20297	8.93203e-08	2.85223e-07	SusD family
176F_4936	-1.70215	1.94515	0.000925914	0.00185223	Gfo/Idh/MocA family oxidoreductase
176F_4768	-1.70433	4.83546	1.75705e-18	1.2609e-17	response regulator
176F_3656	-1.70624	1.61067	0.00278675	0.00520033	L-rhamnose mutarotase
176F_4198	-1.70681	5.10803	5.84503e-21	4.88102e-20	TolC family protein
176F_1236	-1.71015	10.9291	1.95415e-53	5.12606e-52	RNA polymerase sigma factor
176F_3785	-1.71025	6.02791	3.0897e-29	3.69729e-28	hypothetical protein
176F_1054	-1.71055	6.45123	2.36423e-33	3.46282e-32	cysteine synthase A
176F_0222	-1.71999	4.90873	1.55143e-19	1.18087e-18	beta-N-acetylglucosaminidase domain-contain
176F_0355	-1.72826	4.41614	7.281e-16	4.52553e-15	electron transport complex subunit E
176F_4940	-1.72836	3.59056	2.50419e-10	1.03076e-09	Coenzyme F420 hydrogenase/dehydrogenase, be
176F_4418	-1.73062	4.11469	1.83273e-13	9.46535e-13	NAD-dependent epimerase/dehydratase family
176F_1633	-1.73258	5.41154	3.86217e-24	3.75934e-23	response regulator
176F_3066	-1.73605	9.01408	3.56144e-51	8.84265e-50	hypothetical protein
176F_3200	-1.73703	6.21048	6.3678e-32	8.49588e-31	FecR family protein
176F_2133	-1.74141	2.54061	1.51455e-05	3.88725e-05	TonB-dependent receptor
176F_3121	-1.74362	3.91942	1.13438e-12	5.57346e-12	GHKL domain-containing protein
176F_0759	-1.74576	2.54658	2.13054e-05	5.35866e-05	UDP-N-acetylglucosamine 2-epimerase (non-hy
176F_1638	-1.74939	1.97457	0.00128202	0.0025105	agarase
176F_2009	-1.75233	1.97851	0.000849631	0.00170625	TonB-dependent receptor
176F_0436	-1.75396	1.5054	0.00684577	0.0118733	SusD family
176F_1397	-1.75552	1.50456	0.00684577	0.0118733	zinc-dependent metalloprotease
176F_1962	-1.75693	6.83001	3.15087e-38	5.35879e-37	PLP-dependent aminotransferase family prote
176F_3242	-1.75754	6.34028	1.8552e-33	2.73451e-32	alcohol dehydrogenase catalytic domain-cont
176F_2939	-1.75767	4.98881	2.45821e-20	1.95436e-19	PAS domain-containing protein
176F_1613	-1.76229	2.48192	1.08269e-05	2.81937e-05	hypothetical protein
176F_2963	-1.76367	6.33796	2.94024e-33	4.26611e-32	phosphate ABC transporter permease PstA
176F_0094	-1.76678	1.64795	0.00258806	0.00484922	dockerin type I domain-containing protein
176F_0853	-1.7673	1.98079	0.000162932	0.000361094	alpha-xylosidase BoGH31A
176F_1040	-1.76771	1.64267	0.00176063	0.00338633	sialate O-acetylesterase
176F_1906	-1.7682	1.64721	0.00258806	0.00484922	MFS transporter
176F_1403	-1.77088	7.89995	4.87434e-47	1.10398e-45	bifunctional 4-hydroxy-2-oxoglutarate aldol
176F_1858	-1.77093	4.70898	1.35171e-18	9.79096e-18	LruC domain-containing protein
176F_4051	-1.7717	2.85431	6.98789e-08	2.24687e-07	carboxypeptidase-like regulatory domain-con
176F_3090	-1.77219	7.86366	9.75602e-47	2.18827e-45	molecular chaperone DnaJ
176F_4104	-1.77313	4.39586	3.83692e-16	2.41066e-15	DNA-binding protein
176F_4734	-1.77365	1.7737	0.00236782	0.00446901	lipocalin family protein
176F_1946	-1.77495	3.48341	2.48066e-10	1.02289e-09	DNA-binding protein
176F_2564	-1.77884	5.30185	4.96676e-24	4.80431e-23	S-layer domain-containing protein
176F_3320	-1.77916	2.26457	9.19174e-05	0.000211588	glycoside hydrolase family 88 protein
176F_1687	-1.78217	1.02541	0.0226528	0.0357072	SusE domain-containing protein
176F_2725	-1.78452	1.02579	0.0226528	0.0357072	SusD family
176F_2415	-1.78461	1.02739	0.0226528	0.0357072	TolC family protein
176F_0429	-1.78535	3.78408	3.97876e-12	1.88889e-11	glycoside hydrolase family 3 C-terminal dom
176F_0882	-1.78743	2.93065	2.3133e-07	7.0523e-07	glycosyl hydrolase 115 family protein
176F_2906	-1.79065	3.49062	1.6944e-10	7.10865e-10	carboxypeptidase-like regulatory domain-con
176F_4286	-1.79477	10.552	6.94216e-58	2.07951e-56	molecular chaperone HtpG
176F_4727	-1.79668	4.34181	1.11307e-16	7.19773e-16	tRNA (guanosine(37)-N1)-methyltransferase T
176F_4821	-1.79854	2.00715	0.000367758	0.00077826	DEAD/DEAH box helicase family protein
176F_3248	-1.7993	6.02556	5.93728e-32	7.94432e-31	sensor of ECF-type sigma factor
176F_5110	-1.79968	1.21828	0.0129527	0.0214784	hypothetical protein
176F_2661	-1.80054	2.64776	2.8741e-06	7.93369e-06	glycoside hydrolase family 127 protein
176F_1188	-1.80157	1.21808	0.0129527	0.0214784	hypothetical protein
176F_3607	-1.80252	1.99958	0.000105664	0.000241436	polysaccharide export protein
176F_5120	-1.80391	4.73822	4.68974e-19	3.4951e-18	SusD family
176F_1809	-1.80439	1.21902	0.0129527	0.0214784	SusD family outer membrane lipoprotein NanU
176F_3957	-1.80712	4.71059	1.24793e-19	9.5455e-19	substrate-binding domain-containing protein
176F_4323	-1.80747	2.10341	0.000156393	0.000348265	tetratricopeptide repeat protein
176F_2328	-1.80749	3.94325	2.88037e-13	1.46801e-12	tRNA pseudouridine(38-40) synthase TruA
176F_4052	-1.8092	3.316	1.52892e-09	5.86677e-09	GNAT family N-acetyltransferase
176F_5070	-1.8094	2.20239	0.000139027	0.000312744	toll/interleukin-1 receptor domain-containi
176F_3629	-1.80951	3.90463	9.02851e-14	4.74738e-13	FecR family protein
176F_3624	-1.81419	3.3204	2.22654e-09	8.43217e-09	heparinase II/III-family protein
176F_4672	-1.81623	2.71234	5.54589e-07	1.63282e-06	hypothetical protein
176F_4102	-1.81639	1.54109	0.00438291	0.00791481	glycerophosphodiester phosphodiesterase fam
176F_3435	-1.81705	1.39167	0.00470852	0.00842129	CYTH domain-containing protein
176F_1945	-1.82092	5.8546	2.54207e-30	3.21603e-29	helix-turn-helix domain-containing protein
176F_2896	-1.82118	1.54172	0.00438291	0.00791481	hypothetical protein
176F_2473	-1.82366	4.41127	7.58113e-17	4.95066e-16	PUR family DNA/RNA-binding protein
176F_0558	-1.82444	3.20063	6.89487e-09	2.48547e-08	SusE domain-containing protein
176F_2669	-1.82604	2.52434	4.56251e-06	1.23377e-05	alginate lyase family protein
176F_3201	-1.82712	10.1105	5.54807e-59	1.75236e-57	HAMP domain-containing histidine kinase
176F_1900	-1.83097	4.22526	5.91414e-16	3.68088e-15	TonB-dependent receptor
176F_1463	-1.8344	1.92103	0.00060386	0.00123132	undecaprenyl-phosphate glucose phosphotrans
176F_4754	-1.8362	2.91277	2.36514e-07	7.19616e-07	SusD family outer membrane lipoprotein NanU
176F_4364	-1.84346	2.02748	0.000162932	0.000361094	fibronectin type III domain-containing prot
176F_4944	-1.84775	6.01646	1.23935e-32	1.72802e-31	MBL fold metallo-hydrolase
176F_3571	-1.84801	2.22003	6.33431e-05	0.000149594	SusD family outer membrane lipoprotein NanU
176F_1926	-1.851	4.71054	2.55315e-20	2.02637e-19	glycoside hydrolase family 95 protein
176F_4545	-1.85343	6.92859	1.89705e-42	3.76411e-41	helix-turn-helix domain-containing protein
176F_3604	-1.85485	4.37529	3.61081e-17	2.41905e-16	acyltransferase family protein
176F_4964	-1.86133	3.77656	4.2855e-13	2.14877e-12	exo-alpha-sialidase
176F_4377	-1.86167	3.84297	3.47975e-13	1.75614e-12	response regulator
176F_2317	-1.86276	4.30907	3.74054e-17	2.49889e-16	DNA replication and repair protein RecF
176F_3434	-1.86309	3.68673	5.06393e-12	2.38456e-11	porin
176F_0880	-1.86552	4.75686	7.90231e-21	6.49388e-20	TonB-dependent receptor
176F_3575	-1.87097	5.05038	1.08896e-23	1.0382e-22	YraN family protein
176F_1869	-1.87164	3.68654	1.6438e-12	8.00858e-12	response regulator
176F_0098	-1.87183	2.49039	2.26497e-05	5.66915e-05	glycan-binding surface protein
176F_4750	-1.87251	4.13993	8.85104e-16	5.45031e-15	hypothetical protein
176F_4365	-1.87613	2.40979	1.64971e-05	4.21553e-05	TonB-dependent receptor
176F_3921	-1.87724	3.80358	2.88197e-12	1.38663e-11	potassium-transporting ATPase subunit KdpA
176F_3922	-1.88106	3.60851	4.23818e-11	1.85465e-10	potassium-transporting ATPase subunit KdpB
176F_4736	-1.88346	2.1563	9.70692e-05	0.000222674	hypothetical protein
176F_4551	-1.88662	1.94676	0.000167008	0.000369423	virulence protein E
176F_5154	-1.88708	2.56664	2.94769e-06	8.1175e-06	glycosyltransferase
176F_4907	-1.88751	1.94856	0.000167008	0.000369423	autotransporter outer membrane beta-barrel
176F_4167	-1.88814	1.83452	0.000267696	0.000577025	family 43 glycosylhydrolase
176F_4998	-1.89043	1.4284	0.00470852	0.00842129	response regulator
176F_3230	-1.89092	1.42895	0.00470852	0.00842129	efflux RND transporter permease subunit
176F_4124	-1.8917	1.57615	0.0011219	0.00221376	TonB-dependent receptor
176F_1215	-1.89206	1.26396	0.00801527	0.0137629	SusD family
176F_1901	-1.89255	2.15148	1.69918e-05	4.33001e-05	SusD family outer membrane lipoprotein NanU
176F_2857	-1.89275	10.7398	5.58083e-64	2.10665e-62	hypothetical protein
176F_2721	-1.89283	2.94347	2.12174e-08	7.23825e-08	alpha-1,6-mannanase
176F_3853	-1.89764	3.57196	8.99262e-12	4.15037e-11	fimbrillin family protein
176F_1587	-1.90074	8.62416	5.68161e-59	1.78241e-57	triclosan efflux RND transporter adaptor pr
176F_1466	-1.90246	2.72284	1.80022e-06	5.05652e-06	Coenzyme F420 hydrogenase/dehydrogenase, be
176F_4093	-1.90541	6.11444	1.50393e-34	2.28943e-33	hypothetical protein
176F_0637	-1.90985	4.77353	7.36695e-22	6.39341e-21	GntR family transcriptional regulator
176F_5109	-1.91815	2.26365	1.10133e-05	2.86469e-05	hypothetical protein
176F_3467	-1.92043	4.34943	1.35883e-18	9.82721e-18	hypothetical protein
176F_1367	-1.92252	2.17731	2.70216e-05	6.70556e-05	sulfatase
176F_1965	-1.9228	9.54166	1.51232e-63	5.4857e-62	bifunctional helix-turn-helix transcription
176F_3576	-1.92591	2.17464	1.69918e-05	4.33001e-05	hypothetical protein
176F_5104	-1.92985	3.66471	1.08098e-12	5.33935e-12	glycosyltransferase family 8 protein
176F_4007	-1.9301	1.86586	0.000642943	0.00130757	zinc-dependent metalloprotease
176F_2659	-1.93252	1.97299	4.02176e-05	9.79698e-05	alpha-rhamnosidase
176F_1402	-1.93376	9.31046	1.74459e-63	6.27917e-62	sugar kinase
176F_4043	-1.93725	8.78963	1.88566e-61	6.34429e-60	outer membrane beta-barrel protein
176F_0881	-1.93807	3.13892	4.62612e-09	1.69527e-08	SusD family
176F_2998	-1.94048	6.78889	2.0731e-44	4.35539e-43	LacI family transcriptional regulator
176F_3120	-1.94602	5.31989	4.7603e-28	5.43048e-27	sigma 54-interacting transcriptional regula
176F_2300	-1.95494	1.61599	0.00110583	0.00218484	hypothetical protein
176F_3117	-1.9572	2.28852	1.11133e-05	2.88747e-05	ABC transporter permease
176F_4165	-1.96513	2.61247	2.18934e-07	6.71851e-07	sigma-70 family RNA polymerase sigma factor
176F_2135	-1.96516	1.46694	0.00109458	0.00216353	TonB-dependent receptor
176F_1201	-1.96524	6.85064	1.75898e-45	3.781e-44	HEPN domain-containing protein
176F_0177	-1.96649	3.34363	1.02638e-10	4.38811e-10	pectinesterase
176F_1142	-1.96797	1.46788	0.000655821	0.00133201	TM1812 family CRISPR-associated protein
176F_4097	-1.96993	2.20144	1.72767e-05	4.3978e-05	TonB-dependent receptor
176F_1526	-1.97473	1.99991	6.65998e-05	0.000156807	mannonate dehydratase
176F_3606	-1.97645	3.59286	2.01962e-12	9.75763e-12	undecaprenyl-phosphate glucose phosphotrans
176F_4943	-1.97686	5.31428	9.43061e-29	1.10572e-27	response regulator
176F_4853	-1.97727	6.59296	7.62721e-44	1.56695e-42	DNA-binding protein
176F_2606	-1.97862	7.73988	5.63303e-56	1.61445e-54	MerR family transcriptional regulator
176F_3260	-1.97995	2.10817	1.69918e-05	4.33001e-05	response regulator
176F_4059	-1.98088	1.30815	0.0030001	0.00555845	RNA ligase family protein
176F_1704	-1.98367	7.10655	1.31017e-48	3.10364e-47	ParA family protein
176F_4556	-1.98392	1.30814	0.0030001	0.00555845	histidine kinase
176F_1464	-1.98641	3.06073	7.71137e-10	3.02142e-09	MATE family efflux transporter
176F_4118	-1.9904	2.63458	2.28991e-07	6.99017e-07	discoidin domain-containing protein
176F_1655	-1.99383	9.52285	2.32806e-67	9.9167e-66	PD-(D/E)XK nuclease family transposase
176F_4777	-1.99505	1.12608	0.0207489	0.0330374	acyltransferase family protein
176F_2154	-1.99849	6.10514	8.37239e-38	1.40844e-36	sugar O-acetyltransferase
176F_1510	-1.99876	1.12653	0.00825605	0.0141334	endo-1,4-beta-xylanase
176F_0820	-2.00177	5.00348	1.56419e-25	1.60321e-24	Gfo/Idh/MocA family oxidoreductase
176F_4696	-2.0029	1.1284	0.00492463	0.008774	NAD-dependent epimerase/dehydratase family
176F_4421	-2.00385	2.84288	1.2273e-08	4.30064e-08	Coenzyme F420 hydrogenase/dehydrogenase, be
176F_2607	-2.00391	9.76744	2.64286e-69	1.26503e-67	J domain-containing protein
176F_2466	-2.01033	1.64346	0.000419335	0.000877805	hypothetical protein
176F_3494	-2.01287	4.28234	5.71462e-18	3.95425e-17	NYN domain-containing protein
176F_4357	-2.01996	12.5385	1.20265e-73	6.41827e-72	molecular chaperone DnaK
176F_5124	-2.02245	5.9761	1.88288e-38	3.27423e-37	FecR family protein
176F_4596	-2.0238	2.79705	4.43572e-08	1.46271e-07	hypothetical protein
176F_4767	-2.02806	1.92399	0.000167008	0.000369423	RHS repeat protein
176F_0337	-2.02991	1.50396	0.00182069	0.00348596	transposase
176F_5037	-2.03096	7.67586	1.80184e-57	5.36278e-56	phage integrase SAM-like domain-containing
176F_5105	-2.03206	3.55737	8.21182e-13	4.08252e-12	glycosyltransferase
176F_1060	-2.03245	1.9186	6.49572e-05	0.00015325	hypothetical protein
176F_3688	-2.03285	3.62487	8.12272e-14	4.29054e-13	hypothetical protein
176F_5102	-2.03373	4.42828	4.82614e-20	3.76601e-19	hypothetical protein
176F_5107	-2.03847	7.33451	1.64974e-53	4.35212e-52	TetR/AcrR family transcriptional regulator
176F_2713	-2.03966	9.03153	8.02134e-69	3.72431e-67	FecR domain-containing protein
176F_4391	-2.03986	5.57231	6.03465e-33	8.59475e-32	AAA family ATPase
176F_0581	-2.04011	4.38275	4.61174e-20	3.60476e-19	hypothetical protein
176F_0727	-2.04646	4.58978	1.14007e-21	9.82071e-21	hypothetical protein
176F_0296	-2.05591	5.2861	8.294e-31	1.06673e-29	GNAT family N-acetyltransferase
176F_0851	-2.05654	2.35382	2.92303e-06	8.05597e-06	xyloglucan-specific endo-beta-1,4-glucanase
176F_1415	-2.0657	7.67297	5.96971e-58	1.79983e-56	hypothetical protein
176F_1634	-2.06638	2.6864	6.16898e-08	1.996e-07	TonB-dependent receptor
176F_3886	-2.07197	3.53957	1.26609e-13	6.59021e-13	TrkH family potassium uptake protein
176F_1216	-2.07727	2.27116	2.80656e-06	7.75184e-06	TonB-dependent receptor
176F_2526	-2.08002	1.94906	4.02176e-05	9.79698e-05	glycoside hydrolase family 3 C-terminal dom
176F_1637	-2.08672	1.95027	2.48185e-05	6.18862e-05	beta galactosidase jelly roll domain-contai
176F_3529	-2.09545	1.17206	0.00492463	0.008774	MIP family channel protein
176F_1837	-2.09724	1.54094	0.0011219	0.00221376	porin
176F_3647	-2.09927	4.25209	1.09519e-18	7.97015e-18	SusD family
176F_4630	-2.09946	1.17561	0.00291761	0.00542292	4Fe-4S dicluster domain-containing protein
176F_4045	-2.10158	4.85383	1.87937e-26	1.99678e-25	hypothetical protein
176F_0006	-2.1024	2.84682	5.17504e-09	1.88749e-08	CusA/CzcA family heavy metal efflux RND tra
176F_2316	-2.10681	3.59626	7.65899e-15	4.33667e-14	DciA family protein
176F_4876	-2.10876	4.10435	1.52917e-18	1.10077e-17	hypothetical protein
176F_1214	-2.12048	2.98407	4.21911e-10	1.70194e-09	TonB-dependent receptor
176F_3568	-2.12361	1.71005	0.000429388	0.000896828	hypothetical protein
176F_4506	-2.12536	5.98357	1.86137e-41	3.55653e-40	M56 family metallopeptidase
176F_4002	-2.12785	3.21928	3.25721e-11	1.44168e-10	Starch-binding associating with outer membr
176F_5169	-2.12973	1.39023	0.00470852	0.00842129	acyltransferase family protein
176F_2792	-2.13411	2.48911	1.89986e-07	5.87679e-07	SusE domain-containing protein
176F_4892	-2.136	1.39013	0.00181737	0.00348248	JAB domain-containing protein
176F_3225	-2.13693	1.39368	0.00293737	0.00545747	TolB-like 6-bladed beta-propeller domain-co
176F_2520	-2.13699	3.95051	2.81563e-17	1.89738e-16	TonB-dependent receptor
176F_4564	-2.1433	6.52727	7.72194e-49	1.84809e-47	immunity protein 65
176F_1061	-2.14464	2.40934	4.38641e-07	1.30552e-06	PKD-like family
176F_2190	-2.14722	7.01072	6.10162e-55	1.66646e-53	ribokinase
176F_0193	-2.1477	1.86261	3.74015e-05	9.14455e-05	GH92 family glycosyl hydrolase
176F_3608	-2.15348	3.69605	3.50138e-14	1.89475e-13	polysaccharide biosynthesis tyrosine autoki
176F_4044	-2.15696	9.36631	1.07818e-77	6.50128e-76	hypothetical protein
176F_0941	-2.16374	4.38415	5.42323e-22	4.71537e-21	type IV toxin-antitoxin system AbiEi family
176F_2691	-2.16627	2.33219	1.11435e-06	3.18199e-06	peptidase M26
176F_4050	-2.17053	1.58035	0.000137331	0.000309079	RNA polymerase sigma-70 factor
176F_4780	-2.17169	2.33081	3.93612e-07	1.17527e-06	WecB/TagA/CpsF family glycosyltransferase
176F_3247	-2.17369	5.57776	1.91694e-37	3.1901e-36	hypothetical protein
176F_3089	-2.17377	8.31319	4.96924e-70	2.40335e-68	DNA alkylation repair protein
176F_1202	-2.18531	3.14411	5.3213e-12	2.50069e-11	nucleotidyltransferase domain-containing pr
176F_2374	-2.18699	8.02237	4.16263e-68	1.82331e-66	PAS domain-containing protein
176F_1186	-2.18957	5.69671	2.02721e-39	3.62013e-38	M56 family metallopeptidase
176F_0883	-2.19052	1.22177	0.00171816	0.0033115	exo-alpha-sialidase
176F_4190	-2.20841	2.54681	1.30935e-07	4.11598e-07	chromate transporter
176F_4794	-2.21478	7.56949	1.05715e-65	4.34366e-64	pyruvate, phosphate dikinase
176F_4507	-2.22149	2.99239	3.50431e-11	1.54663e-10	BlaI/MecI/CopY family transcriptional regul
176F_0354	-2.22529	3.48523	6.45457e-14	3.44071e-13	RnfABCDGE type electron transport complex s
176F_2654	-2.2271	3.61027	5.65248e-16	3.52275e-15	endonuclease/exonuclease/phosphatase family
176F_1816	-2.22759	1.77746	0.000267696	0.000577025	TolC family protein
176F_2720	-2.23861	2.73404	1.04974e-08	3.69799e-08	alpha-glucuronidase
176F_0277	-2.23902	7.77822	3.54493e-68	1.56753e-66	hypothetical protein
176F_2637	-2.24427	3.92795	5.50943e-19	4.09285e-18	hypothetical protein
176F_1239	-2.25156	7.07149	6.27899e-60	2.0387e-58	M48 family metallopeptidase
176F_4852	-2.25395	6.8391	3.58443e-58	1.08775e-56	hypothetical protein
176F_3694	-2.25476	11.0677	1.94411e-88	1.50442e-86	tetratricopeptide repeat protein
176F_1686	-2.26215	1.02434	0.00457605	0.00821919	SusD family
176F_4363	-2.26612	1.02631	0.00457605	0.00821919	sugar phosphate isomerase/epimerase
176F_3428	-2.26619	1.02791	0.0137353	0.0226403	redoxin domain-containing protein
176F_0758	-2.26778	1.02705	0.00457605	0.00821919	ABC transporter ATP-binding protein
176F_2197	-2.271	1.46849	0.00182069	0.00348596	alpha-xylosidase
176F_5058	-2.27406	1.26523	0.00171816	0.0033115	RNA polymerase sigma-70 factor
176F_2693	-2.27417	1.26355	0.00171816	0.0033115	hypothetical protein
176F_2530	-2.27832	7.12236	8.33922e-63	2.95565e-61	NigD-like protein
176F_2695	-2.27994	1.64978	0.000429388	0.000896828	TonB-dependent receptor
176F_1199	-2.29808	7.1319	3.34358e-62	1.16724e-60	hypothetical protein
176F_2129	-2.29838	10.6076	1.63805e-90	1.33429e-88	RHS repeat-associated core domain-containin
176F_3706	-2.30692	6.23658	1.82745e-51	4.5864e-50	NigD-like protein
176F_1059	-2.3122	3.4627	2.41738e-14	1.31581e-13	restriction endonuclease subunit S
176F_4106	-2.31365	4.35309	4.55938e-22	3.99419e-21	PepSY-associated TM helix domain-containing
176F_4877	-2.31663	2.6213	1.32815e-08	4.63306e-08	hypothetical protein
176F_5087	-2.31738	7.20619	7.53748e-65	2.96581e-63	toxin
176F_2565	-2.31792	5.09102	3.70561e-34	5.5322e-33	ATP-binding cassette domain-containing prot
176F_3925	-2.32348	1.97262	8.30408e-06	2.18694e-05	sensor protein KdpD
176F_1198	-2.32363	7.33922	1.20841e-67	5.24361e-66	hypothetical protein
176F_4018	-2.32492	5.79473	1.24851e-46	2.78693e-45	Spy/CpxP family protein refolding chaperone
176F_4494	-2.35367	1.30933	0.00181737	0.00348248	IPT/TIG domain-containing protein
176F_0884	-2.36659	1.07524	0.00261335	0.00489463	glycoside hydrolase family 88 protein
176F_5089	-2.37482	5.34324	9.31227e-39	1.64399e-37	DNA mismatch endonuclease Vsr
176F_3622	-2.37919	1.08077	0.00148481	0.0028845	acetylxylan esterase
176F_1870	-2.3798	2.26597	3.42308e-07	1.02936e-06	TonB-dependent receptor
176F_4550	-2.39101	3.412	3.75771e-15	2.19184e-14	zinc ribbon domain-containing protein
176F_2188	-2.39484	4.46043	8.43111e-27	9.14618e-26	SusD family outer membrane lipoprotein NanU
176F_4643	-2.3986	0.80389	0.00675029	0.0117472	hypothetical protein
176F_4809	-2.40296	0.805679	0.00675029	0.0117472	hypothetical protein
176F_4548	-2.40314	0.805587	0.00675029	0.0117472	hypothetical protein
176F_5057	-2.40806	7.85637	4.90006e-78	2.99355e-76	dihydrodipicolinate synthase family protein
176F_2521	-2.41035	2.68855	2.07664e-09	7.89666e-09	SusD/RagB family nutrient-binding outer mem
176F_1396	-2.41313	2.92945	2.91146e-11	1.29358e-10	zinc-dependent metalloprotease
176F_3389	-2.41601	3.43104	1.99488e-15	1.19359e-14	hypothetical protein
176F_5062	-2.42234	2.51149	1.58655e-08	5.4891e-08	LytTR family DNA-binding domain-containing
176F_4955	-2.42713	1.34992	0.00181737	0.00348248	hypothetical protein
176F_1467	-2.43334	2.17489	1.35523e-07	4.24297e-07	TonB-dependent receptor
176F_1381	-2.44051	2.87128	1.16184e-11	5.29384e-11	helix-turn-helix domain-containing protein
176F_4656	-2.44234	1.74676	3.3271e-05	8.18207e-05	hypothetical protein
176F_3257	-2.44922	2.62111	1.74319e-09	6.66692e-09	SusD family
176F_3981	-2.45428	3.83403	7.77145e-20	6.02385e-19	lipocalin/fatty-acid binding family protein
176F_1610	-2.46234	2.19885	2.86366e-07	8.66186e-07	hypothetical protein
176F_0190	-2.46791	1.57856	8.09307e-05	0.000188446	SGNH/GDSL hydrolase family protein
176F_5056	-2.48075	7.52441	2.16784e-77	1.25816e-75	sodium/solute symporter
176F_3685	-2.48726	1.77686	1.98409e-05	5.02024e-05	TonB-dependent receptor
176F_2111	-2.49357	1.77511	5.50538e-06	1.47754e-05	T9SS type A sorting domain-containing prote
176F_5108	-2.49422	2.33516	8.03912e-09	2.8712e-08	redoxin domain-containing protein
176F_2179	-2.4955	1.77649	5.50538e-06	1.47754e-05	acyltransferase family protein
176F_2657	-2.49741	6.82314	1.26954e-66	5.35861e-65	FecR domain-containing protein
176F_2660	-2.50233	1.38878	0.000340522	0.000723591	right-handed parallel beta-helix repeat-con
176F_0669	-2.50299	1.77962	3.19319e-06	8.7624e-06	FecR domain-containing protein
176F_4005	-2.50921	1.94808	1.44071e-06	4.08378e-06	zinc-dependent metalloprotease
176F_3635	-2.51084	4.03408	6.34623e-23	5.75499e-22	SusD family
176F_3321	-2.52194	2.76816	1.24272e-10	5.279e-10	glycoside hydrolase family 95 protein
176F_4848	-2.52337	1.61266	8.09307e-05	0.000188446	AGE family epimerase/isomerase
176F_0504	-2.52578	0.86308	0.0137704	0.0226403	YWFCY domain-containing protein
176F_4491	-2.52661	0.863456	0.0137704	0.0226403	hypothetical protein
176F_2679	-2.52745	0.863831	0.0137704	0.0226403	fibronectin type III domain-containing prot
176F_5038	-2.52851	13.6786	1.15659e-110	1.73227e-108	chaperonin GroEL
176F_4003	-2.53051	2.11099	4.74204e-07	1.40686e-06	TonB-dependent receptor
176F_1705	-2.53329	2.10797	1.35523e-07	4.24297e-07	clathrin light chain
176F_3256	-2.53511	3.46116	1.73551e-17	1.18152e-16	TonB-dependent receptor
176F_3860	-2.56042	1.17576	0.00171816	0.0033115	transglutaminase domain-containing protein
176F_5008	-2.56709	4.35718	1.39332e-27	1.55884e-26	FAD-dependent oxidoreductase
176F_3091	-2.59007	8.09572	3.74252e-92	3.10295e-90	nucleotide exchange factor GrpE
176F_2566	-2.59217	6.41572	1.44809e-63	5.29408e-62	ABC transporter permease
176F_4451	-2.6017	10.5433	6.80717e-113	1.2156e-110	TonB-dependent receptor
176F_0435	-2.60233	2.90655	2.93903e-13	1.49463e-12	TonB-dependent receptor
176F_2962	-2.60571	5.25457	9.72942e-44	1.99003e-42	phosphate ABC transporter permease subunit
176F_5129	-2.6201	3.92567	1.29341e-22	1.16157e-21	phage integrase SAM-like domain-containing
176F_2678	-2.6257	2.17376	8.03887e-08	2.57766e-07	SusD family outer membrane lipoprotein NanU
176F_2071	-2.64922	0.917577	0.00368376	0.00673109	hypothetical protein
176F_4779	-2.65012	0.919554	0.00796545	0.0136824	glycosyltransferase
176F_3119	-2.65236	0.919169	0.00200265	0.00380609	TolC family protein
176F_1735	-2.65337	0.919453	0.00200265	0.00380609	hypothetical protein
176F_4557	-2.65438	0.919736	0.00200265	0.00380609	carbohydrate-binding domain-containing prot
176F_0007	-2.65521	0.920112	0.00200265	0.00380609	heavy metal efflux RND transporter CzcB
176F_4123	-2.66045	2.33455	8.03912e-09	2.8712e-08	SusD family
176F_4878	-2.66573	5.15553	3.81955e-44	7.95255e-43	hypothetical protein
176F_3980	-2.68528	3.88352	1.22086e-23	1.15919e-22	GntR family transcriptional regulator
176F_1018	-2.71637	3.30375	5.87373e-17	3.87933e-16	glycosyltransferase
176F_1511	-2.72131	1.26239	0.000265681	0.00057348	glycoside hydrolase family 43 protein
176F_2645	-2.72557	1.26416	0.000265681	0.00057348	glycoside hydrolase family 20 zincin-like f
176F_0425	-2.7271	1.26659	0.000148726	0.000332949	amidohydrolase
176F_3065	-2.75237	8.70724	6.3795e-110	9.25626e-108	co-chaperone GroES
176F_5041	-2.75348	6.03705	2.0707e-61	6.86734e-60	TonB-dependent receptor
176F_4962	-2.75386	2.10983	1.97681e-08	6.77368e-08	TonB-dependent receptor
176F_0644	-2.75722	2.84788	3.326e-13	1.6822e-12	glycoside hydrolase family 127 protein
176F_3634	-2.75762	2.27125	2.2461e-08	7.63443e-08	hypothetical protein
176F_5168	-2.76134	1.54615	8.09307e-05	0.000188446	hypothetical protein
176F_0854	-2.76677	0.974552	0.00108529	0.00214883	beta-galactosidase BoGH2A
176F_2794	-2.76815	4.07937	9.17578e-28	1.03406e-26	TonB-dependent receptor
176F_1663	-2.78362	1.77479	7.12196e-07	2.07188e-06	helix-turn-helix domain-containing protein
176F_4169	-2.79049	1.77903	1.84853e-06	5.18282e-06	virulence RhuM family protein
176F_0297	-2.80583	5.58873	7.06167e-56	2.00113e-54	PadR family transcriptional regulator
176F_0886	-2.82732	3.8114	7.85058e-24	7.56229e-23	family 43 glycosylhydrolase
176F_1471	-2.84196	1.81196	1.06823e-06	3.05595e-06	SusD family
176F_1954	-2.85964	0.61103	0.022331	0.0352962	hypothetical protein
176F_1317	-2.86048	0.611408	0.022331	0.0352962	succinate--CoA ligase subunit alpha
176F_0614	-2.87037	1.02692	0.000586612	0.00119836	ribonucleotide-diphosphate reductase subuni
176F_2733	-2.87279	1.35165	0.000340522	0.000723591	fibronectin type III domain-containing prot
176F_4879	-2.87358	1.35044	8.30359e-05	0.000192864	tyrosine-type recombinase/integrase
176F_2195	-2.89457	3.64604	9.6018e-22	8.28646e-21	right-handed parallel beta-helix repeat-con
176F_4901	-2.90527	2.22321	1.66479e-08	5.75549e-08	hypothetical protein
176F_0743	-2.91518	3.07071	2.06565e-15	1.23117e-14	TonB-dependent receptor
176F_0424	-2.93567	1.38958	0.000196892	0.000431212	aldo/keto reductase
176F_5061	-2.94378	3.85249	1.58935e-25	1.6254e-24	histidine kinase
176F_4392	-2.94808	1.39264	2.57103e-05	6.39726e-05	pyridoxamine 5'-phosphate oxidase family pr
176F_3659	-2.98286	5.32632	3.50119e-54	9.39654e-53	L-fucose isomerase
176F_0642	-2.99701	2.82153	1.05734e-14	5.90053e-14	SusE domain-containing protein
176F_2793	-3.01426	3.32391	2.38238e-18	1.69134e-17	SusD family outer membrane lipoprotein NanU
176F_3555	-3.01756	2.12972	1.97681e-08	6.77368e-08	DMT family transporter
176F_0385	-3.02257	2.31049	2.00947e-09	7.65378e-09	LysO family transporter
176F_0174	-3.02488	0.679175	0.0123124	0.0204678	hypothetical protein
176F_4598	-3.05059	3.07172	4.26784e-17	2.83484e-16	carboxypeptidase regulatory-like domain-con
176F_1612	-3.05083	2.15184	2.36581e-09	8.94451e-09	PDDEXK nuclease domain-containing protein
176F_3605	-3.05852	3.08719	7.02542e-17	4.62023e-16	glycosyltransferase family 4 protein
176F_4119	-3.06248	1.12841	9.15604e-05	0.000211158	SGNH/GDSL hydrolase family protein
176F_4908	-3.06413	3.78264	2.0839e-25	2.11719e-24	histidine kinase
176F_3978	-3.06611	6.64293	1.21382e-87	8.94567e-86	ATP-binding cassette domain-containing prot
176F_1073	-3.0717	1.47269	3.73278e-05	9.13136e-05	hypothetical protein
176F_3053	-3.07923	8.88501	9.76345e-133	2.66657e-130	zinc metallopeptidase
176F_0636	-3.10239	3.02406	8.49213e-16	5.23625e-15	hypothetical protein
176F_3636	-3.11395	5.51311	3.3165e-60	1.0844e-58	TonB-dependent receptor
176F_3923	-3.11775	1.77364	7.12196e-07	2.07188e-06	K(+)-transporting ATPase subunit C
176F_0095	-3.11964	2.20007	7.70804e-10	3.02142e-09	TonB-dependent receptor
176F_3310	-3.1426	1.17496	0.000473177	0.000981225	glycoside hydrolase family 2
176F_3540	-3.1546	4.18961	7.36463e-33	1.03933e-31	phage integrase SAM-like domain-containing
176F_3282	-3.16619	0.742464	0.0123124	0.0204678	TraQ conjugal transfer family protein
176F_0742	-3.16695	0.741231	0.0123124	0.0204678	Starch-binding associating with outer membr
176F_3855	-3.16972	3.86109	4.95495e-29	5.8539e-28	hypothetical protein
176F_5046	-3.17068	1.80898	2.26743e-07	6.92611e-07	HNH endonuclease
176F_1553	-3.20978	6.6948	6.76188e-95	6.54071e-93	alginate lyase family protein
176F_2010	-3.21709	1.21805	0.000473177	0.000981225	SusD family
176F_2011	-3.22114	1.21833	4.91585e-05	0.000118199	TonB-dependent receptor
176F_0298	-3.2501	7.90074	6.6344e-128	1.54018e-125	PspC domain-containing protein
176F_3533	-3.29803	1.89538	4.04456e-08	1.34231e-07	fimbrial protein
176F_3314	-3.30113	1.61377	7.3541e-07	2.13274e-06	beta-galactosidase
176F_4098	-3.30121	0.804894	0.00368376	0.00673109	SusD family
176F_0641	-3.30662	5.07767	2.2783e-55	6.29652e-54	SusD family outer membrane lipoprotein NanU
176F_2265	-3.30839	3.71934	4.61895e-27	5.05797e-26	family 43 glycosylhydrolase
176F_0692	-3.31912	6.69276	1.02695e-99	1.10887e-97	von Willebrand factor type A domain-contain
176F_4046	-3.3354	8.62588	1.33388e-146	8.84743e-144	sigma-70 family RNA polymerase sigma factor
176F_4290	-3.33831	7.41717	4.64384e-117	9.37451e-115	FecR domain-containing protein
176F_0347	-3.35351	1.64853	4.05241e-07	1.20921e-06	hypothetical protein
176F_3979	-3.37544	7.08484	2.80693e-111	4.49399e-109	ABC transporter permease
176F_3660	-3.38628	6.00184	2.57627e-80	1.66134e-78	GntR family transcriptional regulator
176F_2655	-3.41352	5.66515	1.8775e-71	9.37335e-70	SusD family outer membrane lipoprotein NanU
176F_2254	-3.42654	0.863961	0.00200265	0.00380609	lipoprotein
176F_4593	-3.43024	2.43638	5.48636e-12	2.57565e-11	AGE family epimerase/isomerase
176F_1551	-3.48351	6.79355	2.00351e-109	2.81888e-107	SusD family outer membrane lipoprotein NanU
176F_1776	-3.49169	4.14649	2.90728e-37	4.80375e-36	hypothetical protein
176F_1552	-3.57131	5.56428	1.06015e-73	5.72355e-72	Ig-like domain-containing protein
176F_1550	-3.57417	7.70363	5.17051e-140	2.18243e-137	TonB-dependent receptor
176F_4096	-3.57771	1.43286	1.16e-06	3.3103e-06	PKD domain-containing protein
176F_2656	-3.63139	7.54628	4.26337e-139	1.64957e-136	TonB-dependent receptor
176F_2885	-3.8229	2.53036	2.14583e-15	1.27568e-14	SusD family
176F_3534	-3.83052	1.07843	0.000170327	0.000376405	fimbrial protein
176F_1899	-3.90903	1.12585	9.15604e-05	0.000211158	hypothetical protein
176F_0639	-3.96635	4.62697	4.45216e-55	1.22316e-53	ROK family protein
176F_1548	-3.96927	3.50859	4.17164e-29	4.94105e-28	sigma-70 family RNA polymerase sigma factor
176F_5009	-4.06277	3.13394	2.48975e-23	2.32127e-22	hypothetical protein
176F_1921	-4.23631	0.388419	0.0318924	0.0489024	hypothetical protein
176F_1774	-4.25154	1.90006	1.02342e-09	3.98969e-09	helix-turn-helix transcriptional regulator
176F_0946	-4.447	0.466324	0.0160759	0.0261529	helix-turn-helix domain-containing protein
176F_3414	-4.44953	0.467459	0.00811413	0.0139224	hypothetical protein
176F_0638	-4.47617	6.63648	7.94728e-138	2.45995e-135	class I mannose-6-phosphate isomerase
176F_3770	-4.63232	0.540982	0.00410095	0.00743777	YWFCY domain-containing protein
176F_0640	-4.71412	5.77575	1.57813e-105	1.98034e-103	TonB-dependent receptor
176F_3751	-4.7942	0.610894	0.00207539	0.00393468	TraQ conjugal transfer family protein
176F_0939	-5.07281	0.741941	0.00105169	0.00208689	YWFCY domain-containing protein
176F_1964	-5.19988	0.805878	0.000271122	0.000583326	type IV toxin-antitoxin system AbiEi family
176F_4170	-5.35198	15.8295	0	0	Hsp20/alpha crystallin family protein
176F_5175	-5.51426	0.976625	3.5835e-05	8.79863e-05	hypothetical protein
176F_4565	-5.60632	1.02974	1.8301e-05	4.64578e-05	hypothetical protein
176F_5010	-5.63791	2.35653	1.62848e-17	1.11192e-16	sugar porter family MFS transporter
176F_3861	-5.91378	1.21936	1.26087e-06	3.59155e-06	hypothetical protein

## Sheet: Table S7
Table S7. Differentially expressed genes of the bi-association Bacteroides ovatus 39F and Bacteroides uniformis 176F vs only Bacteroides ovatus 39F on DR. Genes up-regulated and with p-value<0.05 are highlighted in green.
locus_tag	logFC	logCPM	PValue	FDR	Annotation
ovat-39F_3008	8.74939	4.52019	1.22259e-18	2.62311e-17	His-Xaa-Ser system radical SAM maturase HxsB
ovat-39F_1996	7.79789	3.67448	2.48455e-10	2.13228e-09	type VI secretion system TssO
ovat-39F_2960	7.75942	3.64036	1.66001e-10	1.46654e-09	response regulator transcription factor
ovat-39F_2958	7.13996	3.10062	4.12006e-07	2.38279e-06	IS66 family insertion sequence element accessory protein TnpB
ovat-39F_2732	6.84041	2.8462	4.05616e-06	1.9671e-05	sulfatase-like hydrolase/transferase
ovat-39F_1481	6.76192	2.78041	1.16535e-05	5.24899e-05	hypothetical protein
ovat-39F_3932	6.76192	2.78041	1.16535e-05	5.24899e-05	hypothetical protein
ovat-39F_1128	6.58621	2.63482	9.40104e-05	0.000361162	metal ABC transporter ATP-binding protein
ovat-39F_4871	6.57104	2.6223	1.45267e-05	6.41687e-05	Starch-binding associating with outer membrane
ovat-39F_2858	6.53217	2.59053	4.33785e-05	0.000177277	GNAT family N-acetyltransferase
ovat-39F_0748	6.53148	2.58997	4.33785e-05	0.000177277	sulfatase-like hydrolase/transferase
ovat-39F_1150	6.49122	2.5571	4.33785e-05	0.000177277	Starch-binding associating with outer membrane
ovat-39F_2821	6.46403	2.53498	7.47467e-05	0.000291585	1-acyl-sn-glycerol-3-phosphate acyltransferase
ovat-39F_4543	6.41086	2.49192	0.000128508	0.000480258	hypothetical protein
ovat-39F_3007	6.38933	2.4746	0.000128508	0.000480258	His-Xaa-Ser system radical SAM maturase HxsC
ovat-39F_2185	6.36287	2.45332	0.000128508	0.000480258	ribonuclease III
ovat-39F_1211	6.32287	2.42109	0.000220375	0.000783956	biotin/lipoyl-binding protein
ovat-39F_0224	6.30499	2.40697	0.000220375	0.000783956	NADH-quinone oxidoreductase subunit M
ovat-39F_5063	6.25263	2.36544	0.000376824	0.00127536	hypothetical protein
ovat-39F_2582	6.20845	2.33016	0.000642229	0.0020477	C45 family autoproteolytic acyltransferase/hydolase
ovat-39F_1123	6.09715	2.24346	0.00109051	0.00330037	phosphoribosylamine--glycine ligase
ovat-39F_4610	6.08677	2.235	0.00109051	0.00330037	L-rhamnose mutarotase
ovat-39F_3770	6.05965	2.21423	0.000512726	0.00167289	MarR family transcriptional regulator
ovat-39F_1380	6.05733	2.21234	0.000512726	0.00167289	porin
ovat-39F_0848	6.05662	2.21176	0.000512726	0.00167289	iron ABC transporter permease
ovat-39F_3242	6.05517	2.21058	0.000512726	0.00167289	WD40 repeat domain-containing protein
ovat-39F_3940	6.02483	2.18733	0.000512726	0.00167289	UvrD-helicase domain-containing protein
ovat-39F_5127	5.9247	2.11124	0.000512726	0.00167289	ankyrin repeat domain-containing protein
ovat-39F_0071	5.91371	2.10227	0.000901263	0.00278015	DMT family transporter
ovat-39F_0870	5.88072	2.07763	0.000901263	0.00278015	DNA-binding protein
ovat-39F_2579	5.87894	2.07618	0.00157898	0.00462437	BofC C-terminal domain-containing protein
ovat-39F_0166	5.86983	2.06874	0.00157898	0.00462437	hypothetical protein
ovat-39F_2731	5.84036	2.04721	0.00157898	0.00462437	alpha-L-fucosidase
ovat-39F_1738	5.8003	2.01728	0.00157898	0.00462437	Ig-like domain-containing protein
ovat-39F_0834	5.79734	2.01486	0.00275562	0.00764638	phosphodiester glycosidase family protein
ovat-39F_2636	5.75429	1.98277	0.00275562	0.00764638	hypothetical protein
ovat-39F_4783	5.72155	1.95939	0.00275562	0.00764638	SAM-dependent methyltransferase
ovat-39F_4842	5.71765	1.95621	0.00275562	0.00764638	sigma-70 family RNA polymerase sigma factor
ovat-39F_0035	5.67022	1.92117	0.00478733	0.0125376	TraB/GumN family protein
ovat-39F_0668	5.66697	1.91851	0.00478733	0.0125376	phage replisome organiser protein
ovat-39F_2428	5.62577	1.88892	0.00827293	0.0202856	O-fucosyltransferase family protein
ovat-39F_4745	5.62401	1.88748	0.00827293	0.0202856	WbqC family protein
ovat-39F_1733	5.57792	1.8543	0.00827293	0.0202856	pyrroline-5-carboxylate reductase
ovat-39F_1971	5.55946	5.49672	4.66144e-29	2.60499e-27	cyclodeaminase/cyclohydrolase family protein
ovat-39F_5062	5.52939	1.81956	0.00827293	0.0202856	sigma-54 dependent transcriptional regulator
ovat-39F_4161	5.48863	1.79166	0.00827293	0.0202856	phosphodiester glycosidase family protein
ovat-39F_4288	5.43453	1.75337	0.0142074	0.0325766	autotransporter outer membrane beta-barrel domain-containing protein
ovat-39F_2014	5.43161	1.751	0.0142074	0.0325766	ParB/RepB/Spo0J family partition protein
ovat-39F_3259	5.32244	1.67553	0.00696266	0.0174466	HNH endonuclease
ovat-39F_1545	5.25828	4.39985	1.99536e-14	2.7636e-13	sulfatase-like hydrolase/transferase
ovat-39F_2063	5.20647	1.59748	0.0126234	0.0292799	helix-turn-helix domain-containing protein
ovat-39F_0293	5.20553	1.59671	0.0126234	0.0292799	Gfo/Idh/MocA family oxidoreductase
ovat-39F_3933	5.20326	1.59485	0.0126234	0.0292799	cold shock domain-containing protein
ovat-39F_5160	5.20232	1.59408	0.0126234	0.0292799	AGE family epimerase/isomerase
ovat-39F_1144	5.1452	1.55711	0.0126234	0.0292799	hypothetical protein
ovat-39F_1576	5.14485	1.55683	0.0126234	0.0292799	autotransporter outer membrane beta-barrel domain-containing protein
ovat-39F_1083	5.1421	1.55458	0.0227717	0.049409	alginate lyase family protein
ovat-39F_0008	5.14042	1.5532	0.0126234	0.0292799	hypothetical protein
ovat-39F_1987	5.07239	1.50838	0.0227717	0.049409	OmpA family protein
ovat-39F_3264	5.01904	1.47675	0.0126234	0.0292799	RNA helicase
ovat-39F_1983	5.01782	1.47575	0.0126234	0.0292799	clostripain
ovat-39F_0396	5.00784	1.46759	0.0227717	0.049409	family 20 glycosylhydrolase
ovat-39F_2381	5.00615	1.4662	0.0227717	0.049409	arginine repressor
ovat-39F_4660	4.44094	3.67732	1.44519e-08	1.01395e-07	N-6 DNA methylase
ovat-39F_2444	4.38064	3.62511	5.49088e-08	3.57093e-07	MFS transporter
ovat-39F_1997	4.26936	4.35244	1.27141e-12	1.47594e-11	type VI secretion system TssO
ovat-39F_1913	4.24304	5.47881	1.62622e-25	6.40625e-24	TlpA family protein disulfide reductase
ovat-39F_2300	4.20036	3.46855	1.18814e-06	6.29571e-06	tetratricopeptide repeat protein
ovat-39F_1499	4.19363	4.28876	3.4086e-12	3.75727e-11	alpha-L-fucosidase
ovat-39F_0675	4.1864	3.45585	1.18814e-06	6.29571e-06	AAA family ATPase
ovat-39F_0087	4.16623	5.11992	6.35627e-21	1.7658e-19	TIR domain-containing protein
ovat-39F_2430	4.15372	3.42751	6.94389e-07	3.84474e-06	hemolysin activation protein
ovat-39F_3266	4.11952	3.39384	1.26295e-07	7.79169e-07	TonB-dependent receptor
ovat-39F_0081	4.07229	3.3567	2.6322e-06	1.32465e-05	hypothetical protein
ovat-39F_2064	4.04338	3.33238	4.08988e-06	1.9791e-05	hypothetical protein
ovat-39F_5054	4.02035	3.3087	5.21542e-07	2.93505e-06	hypothetical protein
ovat-39F_3315	3.96363	3.26371	3.77307e-06	1.84658e-05	sulfatase-like hydrolase/transferase
ovat-39F_2137	3.9384	3.24211	5.92092e-06	2.79745e-05	glycan-binding surface protein
ovat-39F_5189	3.83942	3.96893	1.7154e-10	1.50442e-09	helicase
ovat-39F_3043	3.83645	3.97334	1.45951e-08	1.02251e-07	helix-turn-helix domain-containing protein
ovat-39F_1970	3.77308	6.76755	7.73132e-44	1.03213e-41	imidazolonepropionase
ovat-39F_0756	3.70675	5.23588	1.90679e-18	4.01931e-17	transglutaminase domain-containing protein
ovat-39F_4617	3.7039	5.87222	1.93832e-29	1.13605e-27	response regulator
ovat-39F_0625	3.66603	3.01084	5.29334e-05	0.000212352	hypothetical protein
ovat-39F_5192	3.64915	6.27376	1.32923e-32	1.01401e-30	helicase
ovat-39F_2175	3.62281	4.932	2.86746e-15	4.45987e-14	cysteine--tRNA ligase
ovat-39F_0222	3.58463	2.94283	0.000201845	0.000721775	NADH-quinone oxidoreductase subunit NuoK
ovat-39F_1120	3.56408	4.5941	4.74124e-13	5.75415e-12	THUMP domain-containing protein
ovat-39F_2145	3.5619	3.72978	1.1909e-07	7.35662e-07	sulfatase-like hydrolase/transferase
ovat-39F_0096	3.56131	2.91939	2.83392e-05	0.000119054	tRNA (adenosine(37)-N6)-dimethylallyltransferase MiaA
ovat-39F_5021	3.5338	4.20072	1.13095e-11	1.18417e-10	Starch-binding associating with outer membrane
ovat-39F_2900	3.50993	7.22096	4.05931e-53	9.75452e-51	CHAT domain-containing protein
ovat-39F_2899	3.50506	7.19076	5.97432e-51	1.24837e-48	hypothetical protein
ovat-39F_0899	3.49814	5.41375	2.4158e-20	6.27586e-19	SH3 domain-containing protein
ovat-39F_0086	3.49639	5.93282	5.05483e-27	2.31367e-25	toll/interleukin-1 receptor domain-containing protein
ovat-39F_4782	3.47654	2.85271	0.000484254	0.00159297	D-alanyl-D-alanine carboxypeptidase family protein
ovat-39F_1751	3.4723	5.02434	4.49823e-17	8.37926e-16	alpha/beta fold hydrolase
ovat-39F_0055	3.43744	2.81671	0.000119784	0.000451159	hypothetical protein
ovat-39F_2290	3.43166	4.76568	9.43105e-13	1.10281e-11	Starch-binding associating with outer membrane
ovat-39F_2840	3.42947	4.48234	1.23197e-10	1.10751e-09	ion transporter
ovat-39F_3050	3.42784	2.8089	0.000119784	0.000451159	GNAT family N-acetyltransferase
ovat-39F_4755	3.40079	4.95818	1.12933e-16	1.99543e-15	tyrosine recombinase XerD
ovat-39F_0076	3.3976	5.8387	1.93287e-27	9.10724e-26	hypothetical protein
ovat-39F_2999	3.3764	7.17256	1.12725e-47	2.08368e-45	TPR repeat-containing protein DDB_G0287407
ovat-39F_4276	3.36819	6.26703	1.66501e-31	1.14315e-29	thioredoxin family protein
ovat-39F_3010	3.31682	6.29974	6.21458e-31	4.14823e-29	peptidoglycan-binding protein
ovat-39F_2146	3.30401	3.5026	1.80729e-07	1.0967e-06	response regulator
ovat-39F_1285	3.25627	7.81219	6.57282e-61	2.42992e-58	TonB-dependent receptor
ovat-39F_2176	3.24563	2.66337	0.00120044	0.00359459	Cof-type HAD-IIB family hydrolase
ovat-39F_1468	3.24167	2.66016	0.00185853	0.00536785	hypothetical protein
ovat-39F_4833	3.24163	2.65965	0.00185853	0.00536785	ABC transporter permease
ovat-39F_1557	3.24074	2.6594	0.00185853	0.00536785	discoidin domain-containing protein
ovat-39F_2251	3.23106	6.06718	5.07712e-28	2.59581e-26	NAD(P)H-hydrate dehydratase
ovat-39F_3330	3.22877	4.59199	1.14483e-10	1.04206e-09	endonuclease
ovat-39F_0687	3.20097	3.42171	3.39627e-05	0.000140832	2-iminoacetate synthase ThiH
ovat-39F_4514	3.18967	3.40832	1.03994e-05	4.71063e-05	TonB-dependent receptor
ovat-39F_3912	3.16476	2.59439	0.000474743	0.00156382	DNA/RNA non-specific endonuclease
ovat-39F_1972	3.15566	6.22452	2.6895e-29	1.55041e-27	histidine ammonia-lyase
ovat-39F_3051	3.14127	2.57554	0.000769306	0.00241022	transposase
ovat-39F_1759	3.13561	4.21413	8.66888e-10	7.03761e-09	TonB-dependent receptor
ovat-39F_4822	3.12096	4.72471	1.40309e-11	1.45642e-10	ATP-binding cassette domain-containing protein
ovat-39F_4618	3.10962	6.6065	7.16632e-33	5.64612e-31	HAMP domain-containing histidine kinase
ovat-39F_1366	3.10712	6.32367	9.26678e-29	5.00406e-27	carboxypeptidase-like regulatory domain-containing protein
ovat-39F_3321	3.10637	5.47947	2.89732e-19	6.56816e-18	CapA family protein
ovat-39F_4493	3.10341	6.02914	1.71539e-26	7.29572e-25	M48 family metalloprotease
ovat-39F_3141	3.09327	2.54082	0.00194756	0.00559137	acyltransferase
ovat-39F_2887	3.08996	4.88663	1.78204e-14	2.47529e-13	tetratricopeptide repeat protein
ovat-39F_1121	3.089	2.53371	0.000769306	0.00241022	ORF6N domain-containing protein
ovat-39F_3029	3.07481	2.52577	0.00194756	0.00559137	hypothetical protein
ovat-39F_2593	3.0677	5.33794	1.52218e-16	2.67971e-15	prephenate dehydratase
ovat-39F_3654	3.06571	6.21284	5.79832e-28	2.87286e-26	TlpA family protein disulfide reductase
ovat-39F_4358	3.06382	4.67935	7.03745e-11	6.61879e-10	RNA-binding transcriptional accessory protein
ovat-39F_2362	3.05162	6.26256	1.64341e-28	8.67937e-27	helicase
ovat-39F_4520	3.04292	3.28291	5.35893e-05	0.000214804	hypothetical protein
ovat-39F_1569	3.00703	3.25542	3.6036e-05	0.000148533	transcriptional regulator
ovat-39F_4825	2.99502	5.95266	5.22197e-23	1.71896e-21	helix-turn-helix domain-containing protein
ovat-39F_4646	2.98705	2.45303	0.00199287	0.00570441	SusD/RagB family nutrient-binding outer membrane lipoprotein
ovat-39F_3669	2.98233	2.45282	0.00474903	0.0124652	PAS domain-containing protein
ovat-39F_1122	2.97172	3.71396	1.46349e-06	7.67013e-06	S9 family peptidase
ovat-39F_2375	2.96899	5.38583	7.92877e-16	1.30054e-14	XRE family transcriptional regulator
ovat-39F_3265	2.95852	3.21451	8.259e-05	0.000318938	carboxypeptidase-like regulatory domain-containing protein
ovat-39F_2197	2.95769	2.42991	0.00318281	0.00869125	LicD family protein
ovat-39F_1082	2.94939	2.42631	0.00474903	0.0124652	TonB-dependent receptor
ovat-39F_2280	2.93784	6.29771	6.52295e-27	2.92984e-25	helix-turn-helix transcriptional regulator
ovat-39F_3353	2.93245	4.55972	6.19892e-10	5.0753e-09	RNA polymerase sigma factor
ovat-39F_0521	2.90419	6.25426	5.72645e-27	2.59635e-25	KilA-N domain-containing protein
ovat-39F_3042	2.89789	4.89589	2.54748e-13	3.14735e-12	AAA family ATPase
ovat-39F_4654	2.89665	3.64878	2.14107e-06	1.09235e-05	16S rRNA (guanine(966)-N(2))-methyltransferase RsmD
ovat-39F_3009	2.89645	3.16314	0.000124485	0.000467768	His-Xaa-Ser system protein HxsD
ovat-39F_2959	2.89339	7.65956	5.68834e-48	1.09353e-45	TonB-dependent receptor
ovat-39F_3754	2.87841	6.99427	2.39456e-36	2.17137e-34	TonB-dependent receptor
ovat-39F_4239	2.87815	2.36813	0.00318281	0.00869125	epoxyqueuosine reductase QueH
ovat-39F_1857	2.87189	2.36304	0.00505356	0.0131568	peptidase M75
ovat-39F_5159	2.86534	5.28956	1.69738e-14	2.36452e-13	sugar porter family MFS transporter
ovat-39F_3314	2.86333	8.64043	5.24609e-64	2.52127e-61	transcription termination factor Rho
ovat-39F_4613	2.86152	7.61188	2.1959e-46	3.40435e-44	L-fucose isomerase
ovat-39F_3772	2.8589	3.62127	6.88073e-06	3.22308e-05	OmpA family protein
ovat-39F_1608	2.84953	6.67436	4.4483e-32	3.289e-30	aminomethyl-transferring glycine dehydrogenase
ovat-39F_1453	2.83538	5.24692	1.81352e-15	2.89561e-14	SusD family
ovat-39F_0750	2.83418	4.6709	1.91836e-10	1.67023e-09	lipoprotein
ovat-39F_0755	2.83138	6.75056	7.11294e-32	5.17951e-30	transglutaminase-like domain-containing protein
ovat-39F_3131	2.82945	3.10597	0.000128051	0.000480042	helix-turn-helix domain-containing protein
ovat-39F_0169	2.82626	3.95679	2.70134e-06	1.3566e-05	LytTR family transcriptional regulator DNA-binding domain-containing protein
ovat-39F_1969	2.82526	7.01224	5.97763e-38	5.7457e-36	glutamate formimidoyltransferase
ovat-39F_4353	2.82485	3.09913	0.000280082	0.000979675	glycoside hydrolase family 15 protein
ovat-39F_3292	2.82419	4.66638	5.08232e-10	4.21132e-09	hypothetical protein
ovat-39F_3041	2.82089	3.94419	3.33251e-07	1.95556e-06	toprim domain-containing protein
ovat-39F_0689	2.81971	4.96974	2.22479e-14	3.07251e-13	thiazole synthase
ovat-39F_2443	2.81671	4.82773	1.89931e-11	1.92983e-10	alpha/beta hydrolase
ovat-39F_1197	2.80117	3.08266	0.000842896	0.00261352	MFS transporter
ovat-39F_0353	2.79822	4.96659	4.07623e-12	4.47269e-11	glycosyltransferase family 2 protein
ovat-39F_2127	2.79783	5.53433	3.74712e-17	7.09002e-16	N-acetyltransferase
ovat-39F_4081	2.79437	3.56167	1.02994e-05	4.66969e-05	hypothetical protein
ovat-39F_2859	2.79033	3.9226	4.82022e-07	2.72862e-06	GNAT family N-acetyltransferase
ovat-39F_1335	2.78863	4.19398	1.32772e-08	9.35636e-08	M3 family metallopeptidase
ovat-39F_1564	2.76505	5.20296	2.26484e-13	2.8199e-12	TonB family protein
ovat-39F_1328	2.75949	3.89887	3.97272e-06	1.93248e-05	LruC domain-containing protein
ovat-39F_5055	2.75756	7.46849	5.2844e-43	6.68337e-41	ATP-binding protein
ovat-39F_3316	2.75583	5.29099	2.48852e-15	3.90845e-14	HAMP domain-containing histidine kinase
ovat-39F_3862	2.75012	5.49316	3.79423e-16	6.51252e-15	tyrosine-type recombinase/integrase
ovat-39F_1092	2.73064	5.79697	2.22146e-19	5.1827e-18	hypothetical protein
ovat-39F_5022	2.72926	6.57884	6.73278e-29	3.71928e-27	TonB-dependent receptor
ovat-39F_0383	2.72848	3.86456	1.01093e-06	5.44277e-06	helix-turn-helix domain-containing protein
ovat-39F_4470	2.726	5.26466	7.59139e-15	1.11232e-13	BlaI/MecI/CopY family transcriptional regulator
ovat-39F_4503	2.7252	4.37922	3.87722e-09	2.92986e-08	PAS domain-containing protein
ovat-39F_3650	2.72343	8.3412	8.68071e-55	2.45409e-52	tryptophanase
ovat-39F_0673	2.72239	3.01322	0.00044389	0.00147738	MBL fold metallo-hydrolase
ovat-39F_3454	2.70724	7.41066	1.02606e-39	1.07201e-37	DNA-binding protein
ovat-39F_4412	2.70583	2.9963	0.000129611	0.000483626	TonB-dependent receptor
ovat-39F_2470	2.70016	2.23429	0.0124861	0.0291302	pyridoxamine 5'-phosphate oxidase family protein
ovat-39F_4304	2.69698	3.83032	5.68357e-08	3.69125e-07	gliding motility lipoprotein GldH
ovat-39F_4936	2.68903	5.3501	4.11413e-14	5.52304e-13	hypothetical protein
ovat-39F_0306	2.66771	2.96478	0.000201845	0.000721775	alpha/beta hydrolase
ovat-39F_1628	2.66022	5.86845	5.67187e-20	1.38981e-18	exopolysaccharide biosynthesis protein
ovat-39F_3705	2.65891	5.21886	4.37036e-13	5.31746e-12	sel1 repeat family protein
ovat-39F_3455	2.65592	4.84627	1.78001e-10	1.55824e-09	hypothetical protein
ovat-39F_1504	2.64959	4.9718	1.90645e-11	1.93299e-10	rhomboid family intramembrane serine protease
ovat-39F_0541	2.64639	2.19098	0.00845399	0.0206378	MATE family efflux transporter
ovat-39F_2289	2.64041	6.82671	2.59445e-30	1.64065e-28	TonB-dependent receptor
ovat-39F_0520	2.63817	4.96469	3.48383e-11	3.40311e-10	threonyl/alanyl tRNA synthetase SAD
ovat-39F_2987	2.63589	4.06202	1.63179e-07	9.95227e-07	DinB family protein
ovat-39F_3652	2.62792	6.45932	2.77984e-27	1.28461e-25	YncE family protein
ovat-39F_3015	2.62119	3.77278	6.35078e-06	2.99045e-05	ParB/RepB/Spo0J family partition protein
ovat-39F_2230	2.61659	8.60578	1.48774e-54	3.97227e-52	preprotein translocase subunit SecA
ovat-39F_0707	2.61525	4.80482	1.70191e-10	1.49806e-09	HAMP domain-containing protein
ovat-39F_1607	2.61178	5.54988	1.04456e-15	1.696e-14	MBL fold metallo-hydrolase
ovat-39F_3791	2.60893	2.9161	0.000201845	0.000721775	ssDNA-binding domain-containing protein
ovat-39F_1222	2.60806	3.39868	4.33757e-06	2.08881e-05	TonB-dependent receptor
ovat-39F_1021	2.60485	2.16265	0.0194012	0.0430679	leucine-rich repeat domain-containing protein
ovat-39F_0355	2.6043	2.15905	0.00845399	0.0206378	lamin tail domain-containing protein
ovat-39F_1877	2.60385	5.069	2.27446e-11	2.27902e-10	tryptophan synthase subunit beta
ovat-39F_0719	2.60372	2.15858	0.00845399	0.0206378	ABC transporter permease
ovat-39F_2239	2.58836	6.22834	1.93741e-24	7.16247e-23	tetratricopeptide repeat protein
ovat-39F_1562	2.57787	6.92381	2.04736e-30	1.31195e-28	UvrD-helicase domain-containing protein
ovat-39F_4927	2.57623	5.13974	8.40819e-14	1.11016e-12	efflux RND transporter permease subunit
ovat-39F_1865	2.57184	6.44801	3.2471e-25	1.25851e-23	glycosyltransferase family 2 protein
ovat-39F_4781	2.56776	3.37546	0.000282257	0.000984536	WGR domain-containing protein
ovat-39F_2002	2.56285	8.12147	1.75533e-47	3.01289e-45	type VI secretion system baseplate subunit TssF
ovat-39F_0080	2.55435	4.60311	1.24544e-09	9.90991e-09	bifunctional demethylmenaquinone methyltransferase/2-methoxy-6-polyprenyl-1,4-benzoquinol methylase UbiE
ovat-39F_4411	2.55003	4.22144	5.80861e-08	3.75722e-07	hypothetical protein
ovat-39F_0373	2.54815	3.98933	6.83971e-07	3.80459e-06	sensor histidine kinase
ovat-39F_4611	2.54625	6.01953	8.46253e-20	2.00349e-18	rhamnulokinase
ovat-39F_4779	2.54615	3.35237	7.36605e-05	0.000287815	SWIM zinc finger domain-containing protein
ovat-39F_5158	2.53571	5.9262	2.86131e-21	8.3342e-20	hypothetical protein
ovat-39F_2998	2.53531	3.33735	1.55577e-05	6.80967e-05	hypothetical protein
ovat-39F_1565	2.53267	6.5062	1.01405e-26	4.51252e-25	PD-(D/E)XK nuclease family protein
ovat-39F_0855	2.53122	6.33586	3.10666e-23	1.05145e-21	cell surface protein
ovat-39F_0936	2.52127	3.97613	9.75368e-07	5.26699e-06	RNA polymerase sigma-70 factor
ovat-39F_4321	2.52049	5.09991	1.77647e-11	1.8243e-10	hypothetical protein
ovat-39F_0039	2.51786	7.67562	1.04458e-41	1.28725e-39	serine--tRNA ligase
ovat-39F_1398	2.51753	5.68508	5.84255e-17	1.06361e-15	tetratricopeptide repeat protein
ovat-39F_3880	2.51731	2.84484	0.00220191	0.00625436	TolC family protein
ovat-39F_5149	2.49963	2.08223	0.0135555	0.031231	hypothetical protein
ovat-39F_2717	2.49894	2.83356	0.00324731	0.00885732	glycoside hydrolase family 125 protein
ovat-39F_0747	2.49124	5.52953	1.3688e-14	1.91791e-13	sulfatase-like hydrolase/transferase
ovat-39F_0591	2.48907	3.93895	1.97471e-06	1.01611e-05	electron transport complex subunit RsxC
ovat-39F_1875	2.48678	3.92895	4.42115e-08	2.93887e-07	aminodeoxychorismate/anthranilate synthase component II
ovat-39F_1786	2.48546	3.6587	7.09096e-05	0.000278425	Starch-binding associating with outer membrane
ovat-39F_0308	2.4777	3.93245	9.95232e-06	4.52088e-05	substrate-binding domain-containing protein
ovat-39F_1899	2.47496	6.70742	1.17549e-25	4.82855e-24	L-asparaginase 2
ovat-39F_3153	2.47176	10.581	7.32933e-65	3.91386e-62	TonB-dependent receptor
ovat-39F_1657	2.46786	4.94335	2.54162e-10	2.17737e-09	GH92 family glycosyl hydrolase
ovat-39F_2708	2.4583	4.14125	1.15563e-07	7.14797e-07	glycoside hydrolase family 71/99-like protein
ovat-39F_2393	2.45675	2.05063	0.0215588	0.047182	hypothetical protein
ovat-39F_1771	2.45039	2.04545	0.0215588	0.047182	SusD family
ovat-39F_1994	2.44726	6.13587	5.0076e-20	1.24054e-18	type VI secretion system protein TssR
ovat-39F_4243	2.44679	5.81922	4.62409e-17	8.5147e-16	indolepyruvate oxidoreductase subunit beta
ovat-39F_5208	2.4443	8.65686	3.4601e-49	6.92886e-47	IS1182 family transposase
ovat-39F_0688	2.44359	5.30739	6.29962e-15	9.2871e-14	phosphomethylpyrimidine synthase ThiC
ovat-39F_3152	2.43644	8.20923	4.47836e-44	6.14942e-42	SusD family
ovat-39F_0170	2.43281	5.12719	1.86054e-11	1.89444e-10	cell wall-active antibiotics response protein
ovat-39F_4206	2.43151	5.68742	1.75235e-15	2.80727e-14	ACP S-malonyltransferase
ovat-39F_3934	2.43145	5.39038	1.11389e-13	1.44295e-12	DEAD/DEAH box helicase
ovat-39F_1734	2.43081	4.31458	2.96914e-08	2.00699e-07	aspartokinase
ovat-39F_0158	2.41829	3.87456	2.07962e-06	1.06326e-05	glycoside hydrolase family 3 C-terminal domain-containing protein
ovat-39F_1452	2.41776	4.31304	6.62807e-07	3.69971e-06	fimbrillin family protein
ovat-39F_1805	2.41773	4.78095	3.19968e-09	2.4409e-08	Long-chain fatty acid transport protein
ovat-39F_0244	2.41742	8.51593	1.54948e-47	2.75808e-45	hypothetical protein
ovat-39F_3459	2.39714	4.09981	4.09326e-06	1.9791e-05	hypothetical protein
ovat-39F_2141	2.39572	3.21988	8.259e-05	0.000318938	tRNA-dihydrouridine synthase
ovat-39F_1278	2.38539	3.56721	2.1519e-05	9.14416e-05	endonuclease/exonuclease/phosphatase family protein
ovat-39F_2250	2.38423	6.57327	2.90908e-24	1.04336e-22	hypothetical protein
ovat-39F_1239	2.36645	6.85361	1.83314e-26	7.72812e-25	hypothetical protein
ovat-39F_0939	2.35577	5.15835	4.29355e-11	4.16024e-10	TonB-dependent receptor
ovat-39F_2433	2.35276	5.31006	1.35575e-13	1.73394e-12	glycosyltransferase
ovat-39F_4245	2.34799	3.53196	1.04363e-05	4.72289e-05	xanthine phosphoribosyltransferase
ovat-39F_5053	2.34422	3.8142	1.18225e-05	5.31516e-05	hypothetical protein
ovat-39F_3303	2.34044	6.70267	1.0834e-25	4.48864e-24	polyphosphate kinase 1
ovat-39F_1745	2.33812	4.92513	1.20411e-11	1.25803e-10	alpha/beta fold hydrolase
ovat-39F_5093	2.33507	11.8387	7.46424e-62	3.2612e-59	molecular chaperone HtpG
ovat-39F_1289	2.33461	3.52378	4.54995e-05	0.000184844	ADP-ribosylglycohydrolase family protein
ovat-39F_0149	2.33156	8.70538	5.05196e-46	7.1411e-44	AsmA family protein
ovat-39F_0938	2.33114	6.16762	2.78761e-19	6.34942e-18	FecR domain-containing protein
ovat-39F_4459	2.32994	6.62716	8.70372e-24	3.05329e-22	hypothetical protein
ovat-39F_0073	2.32955	3.80911	1.18225e-05	5.31516e-05	NfeD family protein
ovat-39F_0853	2.32898	4.92915	7.70223e-10	6.28471e-09	YncE family protein
ovat-39F_3419	2.3249	9.33702	8.75599e-52	2.00387e-49	ribonuclease Y
ovat-39F_2847	2.31517	7.1272	6.81435e-30	4.09372e-28	SDR family NAD(P)-dependent oxidoreductase
ovat-39F_3651	2.31185	4.20762	5.77234e-08	3.7388e-07	VPLPA-CTERM sorting domain-containing protein
ovat-39F_0255	2.31043	8.70773	2.72142e-46	4.08724e-44	RelA/SpoT family protein
ovat-39F_1621	2.308	3.79348	5.56507e-05	0.000221956	Na(+)-translocating NADH-quinone reductase subunit C
ovat-39F_3300	2.30038	5.18906	8.82278e-12	9.42273e-11	dTDP-glucose 4,6-dehydratase
ovat-39F_0470	2.29924	4.52377	2.07393e-08	1.42594e-07	immunity 17 family protein
ovat-39F_2299	2.29316	5.85984	6.80579e-16	1.12788e-14	carbohydrate kinase
ovat-39F_4303	2.2857	6.07468	1.01938e-18	2.20683e-17	PSP1 protein
ovat-39F_1190	2.28507	7.91728	1.5942e-37	1.5023e-35	acetyl-CoA hydrolase
ovat-39F_1033	2.27471	5.8825	8.90279e-17	1.59059e-15	S46 family peptidase
ovat-39F_0729	2.27015	6.76682	1.84492e-24	6.87342e-23	acyloxyacyl hydrolase
ovat-39F_4536	2.2584	7.41688	1.3986e-31	9.74155e-30	ATP-binding cassette domain-containing protein
ovat-39F_1108	2.25696	4.34326	8.56527e-07	4.65138e-06	excinuclease ABC subunit UvrC
ovat-39F_0531	2.25575	5.401	3.35244e-12	3.70387e-11	LysM peptidoglycan-binding domain-containing protein
ovat-39F_3698	2.25514	6.39784	6.96264e-21	1.90127e-19	response regulator
ovat-39F_4435	2.25227	2.62807	0.00286244	0.00791534	DedA family protein
ovat-39F_0847	2.25169	3.97507	2.91316e-05	0.000121957	ABC transporter substrate-binding protein
ovat-39F_0828	2.25074	4.49437	2.91059e-07	1.72908e-06	carboxypeptidase regulatory-like domain-containing protein
ovat-39F_3995	2.24132	4.63049	1.00058e-07	6.27779e-07	L-arabinose isomerase
ovat-39F_1995	2.23702	3.95259	1.29792e-05	5.78645e-05	PKD domain-containing protein
ovat-39F_3832	2.22506	5.36618	2.46478e-12	2.77417e-11	S-adenosylmethionine:tRNA ribosyltransferase-isomerase
ovat-39F_1645	2.22009	4.58601	2.30823e-09	1.78637e-08	glycosyltransferase family 4 protein
ovat-39F_5194	2.21941	5.28867	1.01954e-11	1.06985e-10	hypothetical protein
ovat-39F_3857	2.21795	3.07222	0.000294352	0.00102511	restriction endonuclease subunit S
ovat-39F_3418	2.2179	5.44906	7.31019e-12	7.85969e-11	copper homeostasis protein CutC
ovat-39F_0426	2.21516	4.59857	1.83149e-07	1.10998e-06	glutamate-5-semialdehyde dehydrogenase
ovat-39F_1042	2.21402	6.2052	8.47928e-18	1.68686e-16	sigma-70 family RNA polymerase sigma factor
ovat-39F_5148	2.20669	5.27777	1.00223e-11	1.05398e-10	DEAD/DEAH box helicase
ovat-39F_2637	2.20572	4.4569	5.41122e-08	3.52389e-07	primase C-terminal domain-containing protein
ovat-39F_2199	2.20174	6.43601	1.74848e-21	5.21938e-20	histidinol-phosphate aminotransferase family protein
ovat-39F_0886	2.19834	5.09448	3.04923e-11	3.00182e-10	phage NinH family protein
ovat-39F_1367	2.19262	3.92547	7.36037e-05	0.000287815	carboxypeptidase-like regulatory domain-containing protein
ovat-39F_3359	2.1889	4.4421	9.29855e-07	5.02687e-06	ferredoxin domain-containing protein
ovat-39F_0730	2.18753	4.57481	1.43845e-07	8.79539e-07	Crp/Fnr family transcriptional regulator
ovat-39F_1473	2.18647	2.58296	0.0089477	0.0216638	family 43 glycosylhydrolase
ovat-39F_1810	2.18253	7.32198	5.6092e-30	3.41238e-28	hypothetical protein
ovat-39F_3959	2.17871	6.23225	1.96946e-18	4.13329e-17	tyrosine-type recombinase/integrase
ovat-39F_0412	2.17578	11.6169	1.71295e-54	4.33287e-52	glycoside hydrolase family 97 protein
ovat-39F_3411	2.17552	2.56748	0.00438375	0.0115824	hypothetical protein
ovat-39F_2431	2.17502	2.57336	0.0089477	0.0216638	glycosyltransferase
ovat-39F_4911	2.17451	2.5698	0.0089477	0.0216638	hypothetical protein
ovat-39F_3753	2.174	4.6876	7.01046e-08	4.4923e-07	SusD family outer membrane lipoprotein NanU
ovat-39F_3556	2.17284	3.04461	0.00179025	0.00518479	alpha-galactosidase
ovat-39F_1642	2.17236	5.79838	3.94582e-15	6.02019e-14	lipopolysaccharide biosynthesis protein
ovat-39F_0857	2.17213	4.09277	1.70718e-06	8.86996e-06	Crp/Fnr family transcriptional regulator
ovat-39F_4738	2.16924	2.56552	0.0089477	0.0216638	hypothetical protein
ovat-39F_3971	2.165	5.18438	1.06858e-09	8.57363e-09	family 20 glycosylhydrolase
ovat-39F_2396	2.15765	3.02943	0.00806339	0.0198834	ATP-binding protein
ovat-39F_2754	2.15727	3.0253	0.00179025	0.00518479	SusD family outer membrane lipoprotein NanU
ovat-39F_1305	2.15171	6.48586	5.69687e-20	1.38981e-18	tetratricopeptide repeat protein
ovat-39F_1091	2.15159	6.50729	9.3516e-22	2.82665e-20	2-oxoglutarate oxidoreductase
ovat-39F_1158	2.14758	3.37274	0.00127041	0.00378289	hypothetical protein
ovat-39F_1876	2.1474	6.10345	1.69741e-16	2.96645e-15	anthranilate synthase component I family protein
ovat-39F_0427	2.14399	2.54889	0.0089477	0.0216638	hypothetical protein
ovat-39F_0595	2.14167	2.54386	0.0132527	0.030592	electron transport complex subunit RsxA
ovat-39F_0173	2.13635	2.54269	0.0132527	0.030592	fibronectin type III domain-containing protein
ovat-39F_3771	2.13534	2.53558	0.00667252	0.0167896	plasmid recombination protein
ovat-39F_1448	2.13491	5.14362	3.32502e-10	2.81339e-09	MFS transporter
ovat-39F_1924	2.13437	6.54831	3.27266e-22	1.01474e-20	50S ribosomal protein L11
ovat-39F_1258	2.12892	3.62745	4.05293e-05	0.000166624	HlyD family secretion protein
ovat-39F_3656	2.12886	4.9585	3.67378e-09	2.7805e-08	response regulator transcription factor
ovat-39F_2204	2.12719	6.33154	1.16953e-18	2.52053e-17	AAA domain-containing protein
ovat-39F_3883	2.11991	4.75135	4.9465e-08	3.26103e-07	helicase
ovat-39F_0006	2.11937	4.86068	1.92878e-08	1.33762e-07	TonB-dependent receptor
ovat-39F_3305	2.11889	3.62655	0.00019555	0.000705037	class I SAM-dependent methyltransferase
ovat-39F_4784	2.11881	2.99713	0.00373223	0.0100488	outer membrane beta-barrel protein
ovat-39F_1768	2.11808	2.52238	0.00667252	0.0167896	phosphodiester glycosidase family protein
ovat-39F_0014	2.11536	6.52797	3.33039e-19	7.47938e-18	glycoside hydrolase family 20 protein
ovat-39F_3837	2.11447	3.34471	0.000573208	0.00184517	histidine kinase
ovat-39F_4614	2.11423	8.03328	1.06272e-34	8.96043e-33	GntR family transcriptional regulator
ovat-39F_4241	2.10084	4.04199	5.57511e-05	0.000222172	endolytic transglycosylase MltG
ovat-39F_2003	2.09833	2.50723	0.00305005	0.00837112	GPW/gp25 family protein
ovat-39F_2848	2.09773	5.83031	8.84418e-15	1.28028e-13	nitrous oxide-stimulated promoter family protein
ovat-39F_0142	2.09041	2.9676	0.000466701	0.00154156	hypothetical protein
ovat-39F_1127	2.0899	4.47748	5.41122e-08	3.52389e-07	zinc ABC transporter substrate-binding protein
ovat-39F_4612	2.0892	6.50675	4.74152e-20	1.18686e-18	class II aldolase/adducin family protein
ovat-39F_4780	2.08841	3.59257	8.26212e-05	0.000318938	WGR domain-containing protein
ovat-39F_4685	2.08124	2.50058	0.0194832	0.0431702	heparinase II/III family protein
ovat-39F_4187	2.07586	4.47138	9.80139e-08	6.15758e-07	4Fe-4S binding protein
ovat-39F_3438	2.0751	3.31224	0.0014321	0.00422251	HU family DNA-binding protein
ovat-39F_1590	2.07259	6.66294	1.7799e-20	4.72607e-19	sodium:solute symporter
ovat-39F_2591	2.07026	5.37368	2.27307e-11	2.27902e-10	RecQ family ATP-dependent DNA helicase
ovat-39F_0027	2.06928	3.30754	0.001995	0.00570711	TonB-dependent receptor plug domain-containing protein
ovat-39F_2631	2.06881	6.02603	1.03858e-15	1.69201e-14	formate C-acetyltransferase
ovat-39F_0765	2.06344	4.59071	4.03331e-07	2.34107e-06	acriflavin resistance protein
ovat-39F_1244	2.06163	6.30907	1.24246e-17	2.4573e-16	family 78 glycoside hydrolase catalytic domain
ovat-39F_0410	2.06103	10.3944	4.97734e-47	7.9737e-45	SusD family
ovat-39F_5193	2.05978	4.16941	8.53679e-06	3.92235e-05	hypothetical protein
ovat-39F_1758	2.05335	4.79639	3.5142e-08	2.36544e-07	response regulator
ovat-39F_1445	2.03449	5.28461	3.82224e-10	3.21711e-09	LruC domain-containing protein
ovat-39F_3864	2.02802	6.25831	5.24704e-18	1.06402e-16	AAA domain-containing protein
ovat-39F_0607	2.02109	6.27111	4.46514e-17	8.34999e-16	secondary thiamine-phosphate synthase enzyme YjbQ
ovat-39F_0059	2.0201	3.96958	6.70868e-05	0.000264495	histidinol-phosphatase
ovat-39F_0890	2.01814	4.66169	2.10566e-07	1.26815e-06	aspartate--ammonia ligase
ovat-39F_0074	2.01793	4.93697	7.71669e-10	6.28584e-09	flotillin family protein
ovat-39F_3755	2.01138	5.52705	5.47119e-11	5.21717e-10	sigma-70 family RNA polymerase sigma factor
ovat-39F_4597	2.00742	3.75975	0.000182569	0.000662707	HAMP domain-containing histidine kinase
ovat-39F_1914	2.0054	6.74926	3.91252e-21	1.13274e-19	TlpA family protein disulfide reductase
ovat-39F_1672	1.99486	6.04789	8.79699e-15	1.27729e-13	GH92 family glycosyl hydrolase
ovat-39F_4469	1.98536	7.47955	1.56454e-26	6.77404e-25	M56 family metallopeptidase
ovat-39F_1749	1.98406	5.61775	2.27618e-11	2.27902e-10	response regulator
ovat-39F_0309	1.98355	2.8902	0.00609842	0.0155074	HU family DNA-binding protein
ovat-39F_2181	1.98307	5.65957	9.91258e-12	1.04473e-10	DEAD/DEAH box helicase
ovat-39F_3483	1.97848	5.35836	1.16897e-10	1.06001e-09	glycosyltransferase family 2 protein
ovat-39F_4574	1.9775	7.68176	8.85483e-29	4.83595e-27	HU family DNA-binding protein
ovat-39F_0608	1.97608	3.51306	0.00165294	0.00482334	hypothetical protein
ovat-39F_1563	1.97149	3.73534	0.000116725	0.000441023	radical SAM protein
ovat-39F_3317	1.97135	3.50117	0.00100049	0.00305679	HAMP domain-containing histidine kinase
ovat-39F_2594	1.97006	5.84973	3.49796e-14	4.74893e-13	aminotransferase class I/II-fold pyridoxal phosphate-dependent enzyme
ovat-39F_1684	1.97006	6.33535	1.45219e-17	2.83708e-16	sensor histidine kinase
ovat-39F_3985	1.96877	2.87201	0.00609842	0.0155074	alpha-xylosidase
ovat-39F_4240	1.96875	3.49955	0.00100049	0.00305679	DNA/RNA non-specific endonuclease
ovat-39F_0900	1.94893	2.85915	0.00609842	0.0155074	MmcQ/YjbR family DNA-binding protein
ovat-39F_0002	1.94487	7.06553	5.0431e-22	1.55366e-20	glutamine synthetase III
ovat-39F_4006	1.94407	5.19798	1.06858e-09	8.57363e-09	hypothetical protein
ovat-39F_4615	1.94304	5.4539	1.09488e-10	1.00038e-09	30S ribosomal protein S16
ovat-39F_2530	1.94202	5.33264	5.68282e-10	4.67665e-09	alpha/beta hydrolase
ovat-39F_2507	1.93522	7.81788	6.60686e-28	3.20733e-26	ribonuclease R
ovat-39F_1196	1.93492	4.22058	2.66337e-05	0.000112479	glycoside hydrolase family 130 protein
ovat-39F_2764	1.93278	3.19386	0.00256455	0.00717	phage integrase SAM-like domain-containing protein
ovat-39F_3210	1.93183	6.10153	1.03817e-14	1.48938e-13	cell division protein FtsZ
ovat-39F_2658	1.92675	5.61307	5.16737e-11	4.96688e-10	LysR family transcriptional regulator
ovat-39F_1377	1.92462	3.45931	0.000654248	0.00208095	endonuclease III
ovat-39F_4371	1.92419	8.67304	3.52449e-34	2.87097e-32	AMP-binding protein
ovat-39F_0232	1.9239	5.82151	5.08861e-13	6.14468e-12	hypothetical protein
ovat-39F_5157	1.92074	8.05886	3.88601e-29	2.1972e-27	FAD-dependent oxidoreductase
ovat-39F_2166	1.91996	5.6052	5.21369e-11	5.0014e-10	phosphodiester glycosidase family protein
ovat-39F_1506	1.91889	6.96928	2.62047e-22	8.17791e-21	hypothetical protein
ovat-39F_4972	1.91643	5.99066	2.01517e-13	2.53532e-12	SusD/RagB family nutrient-binding outer membrane lipoprotein
ovat-39F_2065	1.90892	6.18782	5.45775e-15	8.14595e-14	phage integrase SAM-like domain-containing protein
ovat-39F_4005	1.90593	6.19424	1.16506e-14	1.6566e-13	response regulator
ovat-39F_5061	1.90468	3.86156	2.88095e-05	0.000120713	response regulator
ovat-39F_4703	1.90031	7.65153	1.62321e-26	6.9653e-25	TonB-dependent receptor
ovat-39F_0744	1.90023	6.84633	4.20155e-21	1.19659e-19	prolyl oligopeptidase family serine peptidase
ovat-39F_1049	1.89401	7.03808	4.36736e-21	1.23468e-19	YgiQ family radical SAM protein
ovat-39F_2287	1.89154	5.20969	1.21195e-10	1.0928e-09	sigma-70 family RNA polymerase sigma factor
ovat-39F_3908	1.88591	5.66072	1.21803e-11	1.26981e-10	porin
ovat-39F_2379	1.88111	3.15258	0.00359846	0.00973225	argininosuccinate synthase
ovat-39F_2983	1.87827	4.16596	1.93403e-05	8.30648e-05	GyrI-like domain-containing protein
ovat-39F_3151	1.87274	7.80695	1.35193e-26	5.9067e-25	alpha-1,6-mannanase
ovat-39F_2426	1.87055	7.56432	6.10258e-25	2.3277e-23	methionine--tRNA ligase
ovat-39F_5121	1.85972	4.89248	6.79453e-09	4.97024e-08	glycosyl transferase family 6
ovat-39F_2398	1.8489	5.18582	6.54765e-09	4.81899e-08	HAMP domain-containing histidine kinase
ovat-39F_5181	1.84852	6.41465	3.50888e-16	6.04433e-15	RHS repeat protein
ovat-39F_4292	1.84629	5.81099	9.6678e-12	1.02342e-10	acyloxyacyl hydrolase
ovat-39F_3437	1.84525	3.9843	2.30051e-05	9.76699e-05	DEAD/DEAH box helicase family protein
ovat-39F_2378	1.84493	2.77634	0.0212407	0.0466346	N-acetyl-gamma-glutamyl-phosphate reductase
ovat-39F_2629	1.8431	3.80501	4.41283e-06	2.12293e-05	2Fe-2S iron-sulfur cluster binding domain-containing protein
ovat-39F_1326	1.84182	9.10243	3.01949e-34	2.50201e-32	type I DNA topoisomerase
ovat-39F_1922	1.8416	4.83159	1.0461e-06	5.61112e-06	preprotein translocase subunit SecE
ovat-39F_1990	1.83926	8.00102	5.1535e-28	2.60713e-26	tetratricopeptide repeat protein
ovat-39F_3479	1.83809	4.69948	7.27824e-08	4.64531e-07	pentapeptide repeat-containing protein
ovat-39F_3354	1.83467	3.1073	0.00410613	0.0109149	hypothetical protein
ovat-39F_0769	1.83449	4.71351	1.21704e-06	6.43463e-06	hypothetical protein
ovat-39F_0592	1.83146	4.12934	7.46455e-05	0.000291427	RnfABCDGE type electron transport complex subunit D
ovat-39F_1066	1.82658	3.10716	0.0113856	0.0267445	glycoside hydrolase family 25 protein
ovat-39F_0428	1.82532	3.808	0.00059069	0.00189636	hypothetical protein
ovat-39F_4244	1.8223	6.65368	2.08018e-17	3.98301e-16	phenylacetate--CoA ligase
ovat-39F_2304	1.82176	8.16542	3.76727e-28	1.94683e-26	DEAD/DEAH box helicase
ovat-39F_2878	1.81622	4.70157	2.01145e-06	1.0328e-05	PD40 domain-containing protein
ovat-39F_1561	1.81372	5.93463	1.79239e-12	2.04128e-11	YhcH/YjgK/YiaL family protein
ovat-39F_1881	1.81356	3.36616	0.00292093	0.00806316	PAS domain-containing protein
ovat-39F_0760	1.81341	3.35938	0.000230289	0.000814401	TonB-dependent receptor
ovat-39F_2550	1.81281	3.80458	0.000787146	0.00245811	TonB-dependent receptor
ovat-39F_1591	1.81191	3.96655	0.000372731	0.00126329	ribosome biogenesis GTP-binding protein YihA/YsxC
ovat-39F_2538	1.81078	5.65515	1.09321e-10	1.00038e-09	response regulator
ovat-39F_4694	1.80919	5.70071	1.03075e-10	9.50826e-10	virulence protein E
ovat-39F_2576	1.80892	2.74116	0.00535825	0.0138749	outer-membrane lipoprotein carrier protein LolA
ovat-39F_2860	1.80217	4.36186	1.43311e-05	6.3421e-05	class A beta-lactamase, subclass A2
ovat-39F_4537	1.80168	7.53986	5.20773e-23	1.71896e-21	ABC transporter permease
ovat-39F_4403	1.80138	3.58324	0.000525718	0.00171063	outer membrane beta-barrel protein
ovat-39F_4774	1.80036	6.58431	4.21617e-16	7.13482e-15	FKBP-type peptidyl-prolyl cis-trans isomerase
ovat-39F_2004	1.79821	8.56331	8.93063e-30	5.29884e-28	type VI secretion system contractile sheath small subunit
ovat-39F_4365	1.79663	4.09407	1.8234e-05	7.87353e-05	AAA family ATPase
ovat-39F_2101	1.79654	8.73264	1.43257e-30	9.43138e-29	fumarate reductase/succinate dehydrogenase flavoprotein subunit
ovat-39F_0077	1.79395	4.5832	8.83599e-06	4.04821e-05	hypothetical protein
ovat-39F_1651	1.79377	6.53826	2.06402e-16	3.59408e-15	carboxypeptidase regulatory-like domain-containing protein
ovat-39F_1980	1.79326	3.35028	0.0014321	0.00422251	MBOAT family protein
ovat-39F_1998	1.79012	5.83464	9.59697e-12	1.01817e-10	type VI secretion system baseplate subunit TssK
ovat-39F_0148	1.78875	5.15643	8.74607e-08	5.53074e-07	AAA family ATPase
ovat-39F_4872	1.7855	6.51977	1.57001e-16	2.75382e-15	TonB-dependent receptor
ovat-39F_4092	1.7829	8.79967	1.56685e-30	1.01761e-28	aspartate carbamoyltransferase
ovat-39F_0054	1.78123	8.31614	5.23617e-28	2.62136e-26	M3 family metallopeptidase
ovat-39F_3938	1.77949	4.56335	4.82125e-06	2.30786e-05	helix-turn-helix transcriptional regulator
ovat-39F_1925	1.77354	7.47855	1.60605e-21	4.82418e-20	50S ribosomal protein L1
ovat-39F_2193	1.77201	5.25561	1.9468e-08	1.34818e-07	glycosyltransferase family 9 protein
ovat-39F_4280	1.76103	9.05625	2.09025e-31	1.41489e-29	DNA topoisomerase (ATP-hydrolyzing) subunit B
ovat-39F_3402	1.76064	3.32883	0.00539902	0.0139579	autotransporter outer membrane beta-barrel domain-containing protein
ovat-39F_0044	1.75982	6.91373	1.55263e-18	3.30174e-17	hypothetical protein
ovat-39F_0864	1.75972	7.18708	1.97379e-20	5.18362e-19	TonB-dependent receptor
ovat-39F_4705	1.7547	5.9424	1.49159e-12	1.71088e-11	glycoside hydrolase family 20 protein
ovat-39F_1975	1.75403	3.54416	0.00196855	0.0056449	efflux RND transporter permease subunit
ovat-39F_0522	1.75091	6.4292	3.14616e-15	4.87756e-14	YdcF family protein
ovat-39F_2283	1.7488	6.39239	1.40914e-14	1.9687e-13	dihydrofolate reductase
ovat-39F_0692	1.748	7.24528	4.41777e-20	1.11161e-18	sensor histidine kinase
ovat-39F_0640	1.74734	6.17781	4.9537e-13	5.99685e-12	RNA-directed DNA polymerase
ovat-39F_3994	1.7454	4.52499	1.69331e-06	8.80742e-06	FGGY-family carbohydrate kinase
ovat-39F_5227	1.74298	3.03938	0.020941	0.0460818	hypothetical protein
ovat-39F_1991	1.74277	10.3824	6.4726e-35	5.65588e-33	phage baseplate assembly protein V
ovat-39F_2335	1.73699	6.86875	3.94494e-17	7.43505e-16	Outer membrane protein (OmpH-like)
ovat-39F_2432	1.73661	7.43717	4.08864e-21	1.17665e-19	glycosyltransferase family 4 protein
ovat-39F_2001	1.73415	7.6823	1.91766e-23	6.53635e-22	ATP-dependent Clp protease ATP-binding subunit
ovat-39F_4522	1.73118	3.30094	0.00276764	0.00767087	N-acetylmuramoyl-L-alanine amidase
ovat-39F_0024	1.73117	7.02188	9.04934e-19	1.97687e-17	hypothetical protein
ovat-39F_0030	1.73083	6.15036	2.07173e-13	2.59967e-12	3-deoxy-8-phosphooctulonate synthase
ovat-39F_1376	1.73042	5.63697	8.85179e-10	7.16736e-09	MFS transporter
ovat-39F_4635	1.71946	4.29524	5.48758e-05	0.000219412	endonuclease/exonuclease/phosphatase family protein
ovat-39F_0380	1.71884	5.15497	1.60224e-07	9.78448e-07	TonB family protein
ovat-39F_4671	1.70825	3.00813	0.00806339	0.0198834	IS30 family transposase
ovat-39F_4830	1.70645	3.00262	0.00468623	0.0123206	ABC transporter ATP-binding protein
ovat-39F_1088	1.70224	4.6923	7.52932e-06	3.49285e-05	transporter substrate-binding domain-containing protein
ovat-39F_1279	1.70079	5.54899	1.09421e-09	8.72102e-09	SusD family
ovat-39F_3477	1.70072	3.00157	0.018122	0.0404713	hypothetical protein
ovat-39F_2000	1.69856	6.57663	3.21782e-15	4.97262e-14	hypothetical protein
ovat-39F_1619	1.69684	3.68971	0.000307493	0.00106624	NADH:ubiquinone reductase (Na(+)-transporting) subunit F
ovat-39F_1336	1.69519	7.6266	7.86765e-21	2.13627e-19	translocase subunit SecDF
ovat-39F_1284	1.6925	8.2179	2.60986e-24	9.50227e-23	ribokinase
ovat-39F_3247	1.6889	5.71924	4.31511e-10	3.58796e-09	sigma-70 family RNA polymerase sigma factor
ovat-39F_2692	1.68886	2.64663	0.00599964	0.0153211	SusD family outer membrane lipoprotein NanU
ovat-39F_1268	1.68726	6.80241	7.8316e-16	1.289e-14	hypothetical protein
ovat-39F_0058	1.68542	3.49406	0.00355556	0.00963792	5-formyltetrahydrofolate cyclo-ligase
ovat-39F_0337	1.68433	4.84462	4.47975e-07	2.54789e-06	glycoside hydrolase family 95 protein
ovat-39F_2628	1.68367	4.84338	2.95791e-06	1.47619e-05	NADH-quinone oxidoreductase subunit NuoF
ovat-39F_2944	1.68361	6.39258	6.18596e-13	7.39545e-12	carboxypeptidase regulatory-like domain-containing protein
ovat-39F_4014	1.68277	3.86151	0.00125079	0.00373142	23S rRNA (guanosine(2251)-2'-O)-methyltransferase RlmB
ovat-39F_4392	1.68244	5.28031	1.25643e-08	8.88507e-08	hypothetical protein
ovat-39F_2527	1.68225	4.98531	4.20243e-07	2.42169e-06	restriction endonuclease subunit S
ovat-39F_0144	1.68119	4.00305	0.000333057	0.00114252	glycosyl hydrolase family 2
ovat-39F_2687	1.68053	2.63989	0.0089477	0.0216638	hypothetical protein
ovat-39F_2581	1.67677	2.98227	0.018122	0.0404713	NAD(P)-binding protein
ovat-39F_2374	1.67656	7.25454	6.82769e-19	1.51216e-17	AMP-binding protein
ovat-39F_0888	1.67574	7.48535	6.41498e-21	1.77186e-19	bifunctional fucokinase/L-fucose-1-P-guanylyltransferase
ovat-39F_0619	1.67556	4.46913	2.05805e-06	1.05447e-05	RluA family pseudouridine synthase
ovat-39F_2957	1.67528	6.21317	2.88194e-12	3.22107e-11	IS66 family transposase
ovat-39F_0065	1.67444	7.77143	2.35737e-22	7.4049e-21	Gfo/Idh/MocA family oxidoreductase
ovat-39F_2588	1.67206	5.80725	7.46258e-11	6.99126e-10	hypothetical protein
ovat-39F_3997	1.67199	2.97482	0.00932349	0.0224605	NUDIX domain-containing protein
ovat-39F_1451	1.67039	5.71886	2.68456e-11	2.66021e-10	glycoside hydrolase family 32 protein
ovat-39F_0336	1.66808	6.47265	6.41199e-14	8.53629e-13	response regulator
ovat-39F_4924	1.66793	2.97465	0.00932349	0.0224605	pectate lyase
ovat-39F_3207	1.667	4.89043	7.23748e-07	3.98892e-06	UDP-N-acetylmuramate--L-alanine ligase
ovat-39F_4468	1.66555	6.68618	5.88247e-15	8.75268e-14	redoxin family protein
ovat-39F_2472	1.6638	5.36894	5.46698e-09	4.06094e-08	3'-5' exonuclease
ovat-39F_1735	1.6633	4.47636	6.93747e-05	0.000272844	MATE family efflux transporter
ovat-39F_0957	1.6632	3.9876	0.000282291	0.000984536	glycoside hydrolase family 88 protein
ovat-39F_4816	1.66151	5.46953	4.16367e-09	3.14138e-08	lipoprotein signal peptidase
ovat-39F_1334	1.65532	5.38098	2.93517e-08	1.98682e-07	endonuclease/exonuclease/phosphatase family protein
ovat-39F_3143	1.65269	3.83609	0.000819367	0.00254714	aspartyl protease family protein
ovat-39F_5129	1.6525	4.23504	6.65818e-05	0.000262719	hypothetical protein
ovat-39F_4119	1.64693	5.86855	1.58331e-10	1.40395e-09	response regulator transcription factor
ovat-39F_4803	1.6438	8.86616	2.05892e-27	9.60696e-26	glucuronate isomerase
ovat-39F_1718	1.64245	5.31672	7.67466e-08	4.88535e-07	macrolide transporter subunit MacA
ovat-39F_4741	1.64156	3.81961	0.000925164	0.00284475	hypothetical protein
ovat-39F_0219	1.63891	5.0235	1.24971e-06	6.58685e-06	NADH-quinone oxidoreductase subunit NuoH
ovat-39F_5161	1.63674	5.53264	1.68362e-09	1.32214e-08	transposase
ovat-39F_1102	1.63672	6.30558	4.85865e-12	5.29494e-11	hypothetical protein
ovat-39F_4680	1.63585	3.8141	0.000495585	0.00162579	heparinase II/III family protein
ovat-39F_4007	1.63454	7.56566	3.06364e-20	7.91606e-19	reverse transcriptase family protein
ovat-39F_1269	1.6344	6.36295	2.51541e-13	3.11573e-12	hypothetical protein
ovat-39F_1943	1.63284	3.45314	0.00953138	0.0229154	50S ribosomal protein L29
ovat-39F_2102	1.63168	7.10924	1.76158e-17	3.38645e-16	fumarate reductase
ovat-39F_1189	1.63044	5.99922	5.4502e-11	5.20749e-10	ferrichrome ABC transporter substrate-binding protein
ovat-39F_2144	1.62472	3.43993	0.0054698	0.0140878	TonB-dependent receptor
ovat-39F_3863	1.62444	6.35475	1.9797e-12	2.24397e-11	type I restriction-modification system subunit M
ovat-39F_0151	1.6233	5.53838	1.02056e-08	7.30971e-08	GDSL-type esterase/lipase family protein
ovat-39F_4616	1.61925	3.20701	0.006054	0.0154271	Na+/H+ antiporter NhaC family protein
ovat-39F_1999	1.61714	6.10241	2.85495e-11	2.82323e-10	TssN family type VI secretion system protein
ovat-39F_2834	1.61586	3.21408	0.0174387	0.0391089	ATP-binding protein
ovat-39F_3209	1.61467	7.09464	4.62186e-17	8.5147e-16	cell division protein FtsA
ovat-39F_4159	1.61382	2.92858	0.0130368	0.0301224	SusD family
ovat-39F_2334	1.61344	5.61808	5.56457e-09	4.1207e-08	glutamate racemase
ovat-39F_4489	1.61165	6.46065	1.29754e-13	1.66738e-12	carboxypeptidase-like regulatory domain-containing protein
ovat-39F_0253	1.60715	5.04162	1.98923e-07	1.20103e-06	hypothetical protein
ovat-39F_5067	1.60135	5.9026	2.86284e-10	2.43951e-09	hypothetical protein
ovat-39F_2138	1.60076	3.60656	0.00064804	0.00206257	SusD family
ovat-39F_4513	1.60049	5.86688	1.88892e-10	1.64758e-09	carboxypeptidase-like regulatory domain-containing protein
ovat-39F_2397	1.59746	4.84046	5.4615e-06	2.59624e-05	YifB family Mg chelatase-like AAA ATPase
ovat-39F_0725	1.59304	4.29795	7.14289e-05	0.000280006	MFS transporter
ovat-39F_2529	1.58872	3.61326	0.00474324	0.0124637	hypothetical protein
ovat-39F_0254	1.58808	5.6001	8.40661e-09	6.09384e-08	lytic transglycosylase domain-containing protein
ovat-39F_1873	1.58787	3.40917	0.0054698	0.0140878	indole-3-glycerol phosphate synthase TrpC
ovat-39F_5117	1.58464	4.8909	1.08603e-06	5.81234e-06	glycosyltransferase
ovat-39F_2619	1.58304	4.75077	7.49555e-06	3.48054e-05	TonB-dependent receptor
ovat-39F_2822	1.58187	4.97822	3.70274e-06	1.814e-05	phosphatidate cytidylyltransferase
ovat-39F_1625	1.58158	5.91597	3.24547e-10	2.75092e-09	acyltransferase family protein
ovat-39F_1646	1.58153	2.1204	0.0194012	0.0430679	glycosyltransferase family 2 protein
ovat-39F_1927	1.58142	5.22739	9.25691e-07	5.01564e-06	50S ribosomal protein L7/L12
ovat-39F_0252	1.57974	5.95785	4.03514e-10	3.38445e-09	ParB/RepB/Spo0J family partition protein
ovat-39F_1708	1.57964	6.66177	5.35787e-14	7.15276e-13	hypothetical protein
ovat-39F_4381	1.57954	4.05862	0.000526508	0.00171204	AAA family ATPase
ovat-39F_1973	1.57858	3.76581	0.000556096	0.00180216	TetR/AcrR family transcriptional regulator
ovat-39F_4538	1.57808	4.17567	0.000192654	0.000696684	GntR family transcriptional regulator
ovat-39F_4388	1.57661	7.30509	4.52775e-17	8.40168e-16	hypothetical protein
ovat-39F_4189	1.57331	6.12521	6.85197e-11	6.45697e-10	ECF transporter S component
ovat-39F_4112	1.57321	4.47784	1.5922e-05	6.93754e-05	lysine exporter LysO family protein
ovat-39F_0830	1.57209	5.54531	2.81675e-08	1.91475e-07	DNA topoisomerase 3
ovat-39F_1450	1.5678	6.89678	5.25052e-15	7.88563e-14	GH32 C-terminal domain-containing protein
ovat-39F_5132	1.55745	5.12327	4.04569e-07	2.3426e-06	ankyrin repeat domain-containing protein
ovat-39F_4373	1.55739	5.31525	9.71797e-09	6.97083e-08	GDP-mannose 4,6-dehydratase
ovat-39F_0246	1.55732	7.07668	9.01992e-16	1.47448e-14	ATP-dependent zinc metalloprotease FtsH
ovat-39F_1647	1.55669	3.37716	0.00176041	0.005109	acyltransferase family protein
ovat-39F_4343	1.55618	5.61245	1.12899e-08	8.01463e-08	hypothetical protein
ovat-39F_0067	1.55473	5.51972	1.89582e-08	1.31666e-07	YitT family protein
ovat-39F_4575	1.55391	4.89741	8.92534e-06	4.08137e-05	HU family DNA-binding protein
ovat-39F_2969	1.54442	5.44912	1.85814e-07	1.1233e-06	TonB-dependent receptor
ovat-39F_2427	1.54387	5.0132	5.57501e-06	2.64497e-05	oligosaccharide flippase family protein
ovat-39F_0286	1.54357	8.8833	2.30911e-24	8.47143e-23	TonB-dependent receptor
ovat-39F_1838	1.54327	3.37206	0.00397978	0.0106319	calycin-like domain-containing protein
ovat-39F_0615	1.5415	6.15194	8.71133e-11	8.12945e-10	type I methionyl aminopeptidase
ovat-39F_3913	1.5415	4.03887	0.000880981	0.00272633	endonuclease/exonuclease/phosphatase family protein
ovat-39F_1413	1.53943	3.74231	0.00360901	0.00975529	peptide chain release factor 3
ovat-39F_4756	1.53894	9.30286	1.26109e-25	5.05065e-24	tetratricopeptide repeat protein
ovat-39F_3373	1.53823	4.56432	7.54531e-05	0.000294073	GHKL domain-containing protein
ovat-39F_1539	1.53821	3.88576	0.0018718	0.0053997	DNA alkylation repair protein
ovat-39F_3212	1.53637	2.52879	0.0194832	0.0431702	hypothetical protein
ovat-39F_4688	1.53472	3.37186	0.0145064	0.0331515	ROK family protein
ovat-39F_3204	1.53463	5.62129	6.71124e-09	4.9243e-08	UDP-N-acetylmuramoyl-L-alanine--D-glutamate ligase
ovat-39F_0089	1.53336	5.60356	5.10647e-08	3.34811e-07	peptide chain release factor 1
ovat-39F_4934	1.52814	6.61163	6.86671e-13	8.12843e-12	helicase
ovat-39F_1137	1.52783	4.25487	0.000233016	0.000822227	TonB-dependent receptor
ovat-39F_4811	1.52624	5.38452	3.87276e-07	2.2588e-06	hypothetical protein
ovat-39F_2128	1.52309	3.3599	0.00970317	0.0232586	9-O-acetylesterase
ovat-39F_1606	1.52207	5.76746	3.52691e-09	2.67969e-08	16S rRNA (guanine(527)-N(7))-methyltransferase RsmG
ovat-39F_3360	1.52176	7.28293	4.0267e-16	6.86252e-15	agmatine deiminase family protein
ovat-39F_0361	1.51675	4.75894	3.38341e-06	1.67023e-05	fimbrillin family protein
ovat-39F_3792	1.51522	3.53579	0.00165294	0.00482334	hypothetical protein
ovat-39F_4736	1.51066	5.05195	6.68869e-06	3.13924e-05	glycosyltransferase
ovat-39F_1255	1.5101	4.97582	6.50498e-06	3.056e-05	uracil phosphoribosyltransferase
ovat-39F_4296	1.50803	3.10938	0.00230616	0.00650817	C10 family peptidase
ovat-39F_1195	1.50758	8.31973	2.66797e-21	7.81844e-20	L-aspartate oxidase
ovat-39F_3935	1.50711	7.50742	4.29455e-17	8.06234e-16	nitronate monooxygenase family protein
ovat-39F_1945	1.50588	6.11459	1.70895e-10	1.5015e-09	50S ribosomal protein L14
ovat-39F_4896	1.50585	4.1262	0.00101239	0.00308531	DNA alkylation repair protein
ovat-39F_1287	1.50461	5.71521	7.95783e-09	5.78736e-08	ADP-ribosylglycohydrolase family protein
ovat-39F_0411	1.5023	11.8744	3.3027e-28	1.7253e-26	TonB-dependent receptor
ovat-39F_0746	1.49926	8.02001	2.69339e-19	6.16401e-18	Xaa-Pro peptidase family protein
ovat-39F_2994	1.49921	8.21641	4.64346e-21	1.30506e-19	HU family DNA-binding protein
ovat-39F_2448	1.49871	3.33913	0.0128345	0.0297266	cytochrome c biogenesis protein CcsA
ovat-39F_0043	1.49796	8.0095	7.67807e-20	1.84504e-18	glycogen/starch synthase
ovat-39F_1396	1.49756	6.05608	1.98279e-09	1.54445e-08	biotin/lipoyl-binding protein
ovat-39F_1075	1.49653	5.55277	3.90998e-08	2.61718e-07	fimbrillin family protein
ovat-39F_4297	1.49647	4.81495	3.43166e-06	1.68981e-05	C10 family peptidase
ovat-39F_1257	1.49463	3.10165	0.00698221	0.0174864	MFS transporter
ovat-39F_3045	1.49417	6.1873	9.26315e-11	8.59434e-10	hypothetical protein
ovat-39F_0937	1.4922	5.18095	6.92577e-07	3.84356e-06	hypothetical protein
ovat-39F_2608	1.49199	3.83805	0.000925164	0.00284475	TonB family protein
ovat-39F_3649	1.48942	6.97393	4.58678e-14	6.14041e-13	N-acetyltransferase
ovat-39F_0728	1.48635	7.21269	2.53832e-15	3.97366e-14	chloramphenicol acetyltransferase
ovat-39F_0191	1.48556	6.30693	1.33956e-11	1.39349e-10	1-deoxy-D-xylulose-5-phosphate synthase
ovat-39F_2772	1.48432	4.41191	0.000107856	0.000411393	RNA polymerase sigma-70 factor
ovat-39F_2509	1.48405	6.31984	1.13608e-10	1.03605e-09	glycoside hydrolase family 3 C-terminal domain-containing protein
ovat-39F_4692	1.48393	5.31687	1.64526e-07	1.00217e-06	LruC domain-containing protein
ovat-39F_4370	1.47965	5.81231	1.39333e-08	9.80434e-08	hypothetical protein
ovat-39F_4631	1.47735	3.50792	0.00548346	0.0141003	RNA polymerase sigma-70 factor
ovat-39F_4247	1.47674	7.11062	3.58664e-15	5.5248e-14	50S ribosomal protein L20
ovat-39F_0865	1.47274	6.7223	9.36903e-14	1.23026e-12	ROK family protein
ovat-39F_4891	1.47263	6.34963	2.48343e-11	2.46599e-10	AhpC/TSA family protein
ovat-39F_3858	1.47125	4.21321	0.00101448	0.00308972	Fic family protein
ovat-39F_2139	1.47071	4.66157	5.15163e-05	0.000207013	TonB-dependent receptor
ovat-39F_5094	1.47006	8.91327	2.23557e-22	7.06853e-21	patatin-like phospholipase family protein
ovat-39F_1440	1.46966	9.083	3.4671e-23	1.16524e-21	pyruvate:ferredoxin (flavodoxin) oxidoreductase
ovat-39F_2986	1.46958	4.6399	2.67021e-06	1.34237e-05	23S rRNA (adenine(2030)-N(6))-methyltransferase RlmJ
ovat-39F_1208	1.46956	3.51899	0.012083	0.0282171	sulfate permease
ovat-39F_1498	1.46677	4.38917	6.24995e-05	0.000247558	transporter
ovat-39F_4758	1.46481	4.41714	0.00057247	0.00184403	ATP-binding protein
ovat-39F_2504	1.46338	7.48258	9.01204e-17	1.60414e-15	TonB-dependent receptor
ovat-39F_4454	1.45997	5.28134	5.23844e-08	3.42065e-07	translation initiation factor
ovat-39F_4702	1.45915	6.17663	2.22608e-10	1.9173e-09	SusD family outer membrane lipoprotein NanU
ovat-39F_3408	1.45906	6.31032	1.15788e-10	1.05194e-09	GATA zinc finger-containing protein
ovat-39F_4650	1.45789	3.81822	0.000787146	0.00245811	BACON domain-containing protein
ovat-39F_4226	1.45586	3.67239	0.0078469	0.0194093	FecR family protein
ovat-39F_4211	1.45504	5.06162	1.04665e-05	4.73207e-05	D-xylose transporter XylE
ovat-39F_4707	1.45381	4.79037	2.09914e-05	8.94368e-05	exo-alpha-sialidase
ovat-39F_1785	1.45148	4.80101	4.74359e-05	0.000192061	TonB-dependent receptor
ovat-39F_4577	1.44959	6.3746	3.06135e-11	3.00262e-10	signal recognition particle-docking protein FtsY
ovat-39F_3534	1.44779	4.17656	0.00048121	0.00158404	glycosyltransferase family 39 protein
ovat-39F_1286	1.44685	5.4591	5.71208e-08	3.70476e-07	SusD family outer membrane lipoprotein NanU
ovat-39F_2606	1.4442	3.29765	0.0168938	0.0380823	2-C-methyl-D-erythritol 4-phosphate cytidylyltransferase
ovat-39F_3915	1.44296	6.68329	3.14706e-12	3.49302e-11	endonuclease
ovat-39F_4010	1.44205	7.26736	7.36159e-16	1.2158e-14	SLBB domain-containing protein
ovat-39F_1866	1.43953	8.57939	3.22671e-20	8.24869e-19	sugar transferase
ovat-39F_3484	1.43749	5.68594	1.75192e-08	1.22025e-07	calcium-binding protein P
ovat-39F_4959	1.43728	7.36553	2.14418e-15	3.38978e-14	TonB-dependent receptor
ovat-39F_5137	1.4367	4.36763	0.000132291	0.000492478	dihydroorotate dehydrogenase electron transfer subunit
ovat-39F_1402	1.43543	4.63214	0.000100861	0.00038563	hypothetical protein
ovat-39F_4796	1.43313	3.29066	0.014943	0.0340521	arylsulfatase
ovat-39F_2103	1.43088	6.9343	5.26738e-13	6.33527e-12	helix-turn-helix domain-containing protein
ovat-39F_4704	1.43024	3.48569	0.0156207	0.0353952	family 20 glycosylhydrolase
ovat-39F_1605	1.42927	6.88944	2.26396e-13	2.8199e-12	RsiV family protein
ovat-39F_0943	1.4287	3.80277	0.00518215	0.0134697	hypothetical protein
ovat-39F_1942	1.42835	4.97271	1.56636e-05	6.83734e-05	50S ribosomal protein L16
ovat-39F_1375	1.42786	6.6739	2.52519e-12	2.83553e-11	phenylalanine--tRNA ligase subunit alpha
ovat-39F_0827	1.42752	3.48376	0.0156207	0.0353952	tetratricopeptide repeat protein
ovat-39F_2819	1.42545	4.69991	7.55068e-05	0.000294073	carboxypeptidase-like regulatory domain-containing protein
ovat-39F_2589	1.42385	5.31338	2.84032e-07	1.69152e-06	hypothetical protein
ovat-39F_1941	1.42317	6.73494	1.48167e-12	1.70357e-11	30S ribosomal protein S3
ovat-39F_4502	1.42253	5.94277	5.46276e-09	4.06094e-08	sigma-54 dependent transcriptional regulator
ovat-39F_0233	1.41582	6.11041	4.20502e-10	3.50856e-09	AAA family ATPase
ovat-39F_1585	1.41428	6.51733	3.27017e-11	3.2009e-10	pyridoxal phosphate-dependent aminotransferase
ovat-39F_4235	1.41327	5.01204	9.59332e-06	4.37019e-05	HipA domain-containing protein
ovat-39F_3643	1.41198	4.44876	0.000365967	0.00124564	integration host factor subunit beta
ovat-39F_1149	1.4094	5.356	7.7078e-07	4.23356e-06	TonB-dependent receptor
ovat-39F_3636	1.40733	6.22699	1.08143e-09	8.63351e-09	HIRAN domain-containing protein
ovat-39F_4157	1.40237	3.44297	0.00347048	0.00942856	AGE family epimerase/isomerase
ovat-39F_2150	1.39971	6.10108	5.02977e-09	3.77115e-08	TolC family protein
ovat-39F_0690	1.39784	4.24629	0.000633222	0.0020221	thiamine phosphate synthase
ovat-39F_1516	1.39617	4.25242	0.00126891	0.00378078	hypothetical protein
ovat-39F_1394	1.39437	8.44776	9.6268e-19	2.0935e-17	acyl-CoA carboxylase subunit beta
ovat-39F_4095	1.39425	5.77313	7.20775e-08	4.61258e-07	PorT family protein
ovat-39F_2888	1.39207	4.14109	0.00114414	0.00344317	DedA family protein
ovat-39F_2247	1.38806	5.10085	6.50302e-06	3.056e-05	MFS transporter
ovat-39F_0472	1.38771	4.73751	6.25333e-05	0.000247558	hypothetical protein
ovat-39F_0785	1.38687	3.01522	0.0112067	0.026361	zinc-dependent metalloprotease
ovat-39F_3911	1.38543	5.35402	3.12633e-06	1.55218e-05	ATP-binding protein
ovat-39F_4298	1.38502	4.60056	0.000195013	0.000704156	hypothetical protein
ovat-39F_1350	1.38374	3.43798	0.0181443	0.0405024	ATP-binding protein
ovat-39F_1867	1.38178	6.62215	1.79475e-11	1.83523e-10	response regulator
ovat-39F_3805	1.38148	4.22724	0.000710681	0.00223969	ATPase
ovat-39F_0977	1.38005	7.77472	5.25241e-16	8.76496e-15	helix-turn-helix domain-containing protein
ovat-39F_4757	1.37965	5.04777	1.89339e-05	8.1538e-05	AhpC/TSA family protein
ovat-39F_1974	1.37912	3.89521	0.00561881	0.0144252	TolC family protein
ovat-39F_1385	1.37832	4.66402	0.00017861	0.000649809	NADP oxidoreductase coenzyme F420-dependent
ovat-39F_3983	1.37431	5.18991	3.68615e-06	1.80772e-05	right-handed parallel beta-helix repeat-containing protein
ovat-39F_1409	1.36984	5.68646	2.60118e-07	1.55295e-06	oxaloacetate decarboxylase
ovat-39F_3476	1.36731	4.9144	3.04249e-05	0.000126709	peptidoglycan DD-metalloendopeptidase family protein
ovat-39F_4504	1.36651	6.42667	1.25495e-10	1.12524e-09	carboxypeptidase-like regulatory domain-containing protein
ovat-39F_4905	1.36547	4.57376	0.00026867	0.00094197	tRNA (adenosine(37)-N6)-threonylcarbamoyltransferase complex ATPase subunit type 1 TsaE
ovat-39F_2336	1.3653	4.64559	0.000113999	0.00043174	Outer membrane protein (OmpH-like)
ovat-39F_0093	1.36394	7.45575	7.99288e-15	1.16759e-13	bifunctional UDP-3-O-[3-hydroxymyristoyl] N-acetylglucosamine deacetylase/3-hydroxyacyl-ACP dehydratase
ovat-39F_1780	1.36204	2.72638	0.0144962	0.033144	heparan-alpha-glucosaminide N-acetyltransferase domain-containing protein
ovat-39F_2248	1.36064	3.59672	0.0164902	0.0372249	PqqD family protein
ovat-39F_4568	1.35892	5.76414	6.72327e-08	4.33137e-07	tetratricopeptide repeat protein
ovat-39F_3655	1.35645	7.18812	1.64906e-13	2.09113e-12	two-component sensor histidine kinase
ovat-39F_0026	1.356	3.74045	0.00761326	0.0188897	ABC transporter permease
ovat-39F_1041	1.35542	5.6319	2.88186e-07	1.71414e-06	hypothetical protein
ovat-39F_0364	1.35186	7.24158	5.58868e-13	6.69806e-12	TonB-dependent receptor
ovat-39F_2135	1.35155	4.20945	0.00161107	0.00470974	beta-mannosidase
ovat-39F_0867	1.34905	6.14783	5.47797e-09	4.06283e-08	GntR family transcriptional regulator
ovat-39F_0287	1.34859	4.29562	0.000564901	0.00182454	PfkB family carbohydrate kinase
ovat-39F_1821	1.34625	6.70305	4.03095e-11	3.91369e-10	cell envelope integrity protein CreD
ovat-39F_3550	1.34596	9.26328	5.23023e-20	1.28905e-18	translation initiation factor IF-2
ovat-39F_1299	1.3445	5.11194	7.348e-06	3.41839e-05	response regulator
ovat-39F_2158	1.34448	4.21005	0.00224266	0.00635133	DsbA family protein
ovat-39F_1436	1.34265	3.20292	0.00979413	0.0234532	glycoside hydrolase family 88 protein
ovat-39F_2231	1.34238	10.3026	6.36857e-22	1.94951e-20	alkaline phosphatase family protein
ovat-39F_2851	1.33812	5.38508	2.03701e-06	1.04481e-05	fimbrillin family protein
ovat-39F_3380	1.33607	6.35542	4.28082e-10	3.56562e-09	LptF/LptG family permease
ovat-39F_3670	1.33528	5.45971	5.03473e-07	2.83669e-06	sigma-54 dependent transcriptional regulator
ovat-39F_2841	1.33456	5.42732	1.67317e-06	8.71208e-06	lytic transglycosylase domain-containing protein
ovat-39F_3337	1.3344	5.21081	8.62153e-06	3.95373e-05	TonB-dependent receptor
ovat-39F_4534	1.33397	5.61971	5.64142e-07	3.17107e-06	substrate-binding domain-containing protein
ovat-39F_3861	1.33374	4.61402	0.000156763	0.000575995	restriction endonuclease subunit S
ovat-39F_3653	1.32712	8.67073	2.44547e-18	5.04417e-17	TonB-dependent receptor plug domain-containing protein
ovat-39F_3859	1.32665	4.28786	0.00112831	0.00339764	restriction endonuclease subunit S
ovat-39F_2198	1.32631	3.96926	0.00305164	0.00837112	phosphocholine cytidylyltransferase family protein
ovat-39F_4885	1.32573	6.53004	1.66987e-10	1.47255e-09	V-type ATP synthase subunit B
ovat-39F_1325	1.32567	7.09938	3.33641e-12	3.69466e-11	response regulator
ovat-39F_4486	1.3242	6.3673	4.08554e-10	3.42075e-09	cytochrome d ubiquinol oxidase subunit II
ovat-39F_1524	1.32359	6.20788	2.96053e-09	2.26565e-08	L,D-transpeptidase family protein
ovat-39F_3586	1.32322	4.98799	1.56636e-05	6.83734e-05	hypothetical protein
ovat-39F_1871	1.32241	3.83789	0.00403652	0.0107536	tryptophan synthase subunit alpha
ovat-39F_3379	1.32107	7.40088	9.8e-14	1.27986e-12	tRNA guanosine(34) transglycosylase Tgt
ovat-39F_2666	1.32104	5.53208	1.01132e-06	5.44277e-06	TonB-dependent receptor
ovat-39F_1405	1.31599	7.23935	4.33075e-13	5.28263e-12	efflux RND transporter permease subunit
ovat-39F_2898	1.31399	9.74973	3.18549e-20	8.18688e-19	SUMF1/EgtB/PvdO family nonheme iron enzyme
ovat-39F_0973	1.3124	4.28117	0.00194741	0.00559137	penicillin-binding protein 1C
ovat-39F_2309	1.312	3.83653	0.00642804	0.0162681	oligosaccharide flippase family protein
ovat-39F_3087	1.31009	5.92257	3.52943e-09	2.67969e-08	Smr/MutS family protein
ovat-39F_0032	1.30923	4.43717	0.00032488	0.00111766	hypothetical protein
ovat-39F_3086	1.30891	6.45232	1.07319e-09	8.58833e-09	magnesium/cobalt transporter CorA
ovat-39F_5026	1.30793	5.2278	5.92552e-06	2.79745e-05	GTP-binding protein EngD
ovat-39F_0023	1.30793	6.29788	1.03495e-08	7.40173e-08	16S rRNA (uracil(1498)-N(3))-methyltransferase
ovat-39F_1032	1.30576	4.69869	0.00045131	0.0015	S46 family peptidase
ovat-39F_0001	1.30153	3.36434	0.00845037	0.0206378	hypothetical protein
ovat-39F_2188	1.30151	4.18018	0.00348691	0.00946784	phosphoribosylglycinamide formyltransferase
ovat-39F_2686	1.29942	5.43792	2.4918e-06	1.25662e-05	tyrosine-type recombinase/integrase
ovat-39F_1515	1.29444	6.00017	5.05886e-08	3.32143e-07	GDYXXLXY domain-containing protein
ovat-39F_0987	1.29392	6.54031	3.97644e-10	3.34104e-09	methionine synthase
ovat-39F_4207	1.28974	3.16387	0.0204013	0.0449971	bifunctional hydroxymethylpyrimidine kinase/phosphomethylpyrimidine kinase
ovat-39F_3140	1.28879	3.81067	0.00518215	0.0134697	helicase
ovat-39F_1932	1.28799	7.9259	3.87752e-15	5.93483e-14	30S ribosomal protein S7
ovat-39F_1093	1.28431	7.1723	4.51847e-12	4.9354e-11	3-methyl-2-oxobutanoate dehydrogenase subunit VorB
ovat-39F_2164	1.28247	4.33341	0.00100453	0.00306535	FecR domain-containing protein
ovat-39F_3291	1.28157	4.50846	0.00057045	0.00183875	UDP-N-acetylglucosamine 1-carboxyvinyltransferase
ovat-39F_4634	1.28083	6.9331	8.26984e-12	8.85186e-11	SusD family outer membrane lipoprotein NanU
ovat-39F_3226	1.28007	6.90524	6.64438e-11	6.27365e-10	zinc-dependent metalloproteinase lipoprotein
ovat-39F_0031	1.27864	8.05159	2.06629e-15	3.27742e-14	insulinase family protein
ovat-39F_5025	1.27772	5.49341	1.91929e-06	9.8865e-06	ketopantoate reductase family protein
ovat-39F_1926	1.27403	6.25938	8.05766e-09	5.84971e-08	50S ribosomal protein L10
ovat-39F_0829	1.27339	7.1192	7.84826e-12	8.41936e-11	NAD-binding protein
ovat-39F_3549	1.27208	8.75716	5.37737e-17	9.82648e-16	transcription termination factor NusA
ovat-39F_0715	1.27095	3.15711	0.0204013	0.0449971	GHKL domain-containing protein
ovat-39F_3157	1.2691	4.4087	0.000888982	0.00274932	glycoside hydrolase family 43 protein
ovat-39F_4000	1.26571	3.66154	0.0142691	0.0327026	carbohydrate binding domain-containing protein
ovat-39F_2338	1.26561	4.23979	0.00272809	0.00759189	isoprenyl transferase
ovat-39F_2657	1.2636	6.38043	1.10471e-08	7.85391e-08	MIP family channel protein
ovat-39F_1054	1.26269	5.52793	3.22379e-06	1.59399e-05	amidohydrolase
ovat-39F_0155	1.26216	6.15336	3.87603e-08	2.59808e-07	response regulator
ovat-39F_4209	1.26014	6.56675	9.56203e-10	7.71059e-09	carbohydrate kinase
ovat-39F_2252	1.25938	4.48072	0.000459758	0.0015236	winged helix-turn-helix domain-containing protein
ovat-39F_3756	1.25797	5.40054	4.0478e-06	1.96502e-05	hypothetical protein
ovat-39F_1673	1.25364	8.02612	9.95588e-15	1.43257e-13	butyrate kinase
ovat-39F_1087	1.2532	4.74992	0.000148357	0.000546783	response regulator
ovat-39F_1720	1.25298	5.66285	1.77927e-06	9.2345e-06	ABC transporter permease
ovat-39F_5156	1.25294	9.38129	5.7817e-18	1.16263e-16	PanM family protein
ovat-39F_4093	1.25075	6.17448	2.48522e-08	1.69658e-07	aspartate carbamoyltransferase regulatory subunit
ovat-39F_3150	1.25022	6.10542	1.12984e-07	7.01549e-07	LamG domain-containing protein
ovat-39F_1923	1.24995	8.22809	6.27388e-15	9.27762e-14	transcription termination/antitermination protein NusG
ovat-39F_1010	1.2478	4.61385	0.00027083	0.000948696	ATP phosphoribosyltransferase
ovat-39F_4139	1.24703	6.28909	1.96014e-08	1.35546e-07	acyl-CoA dehydratase activase
ovat-39F_1989	1.24658	6.24502	2.44123e-08	1.66893e-07	immunity 17 family protein
ovat-39F_1496	1.24643	5.10938	5.74185e-06	2.71875e-05	hypothetical protein
ovat-39F_2709	1.24548	4.47416	0.00107425	0.00325731	glycoside hydrolase family 31 protein
ovat-39F_2429	1.24508	5.48047	7.1394e-06	3.33449e-05	LicD family protein
ovat-39F_1885	1.23988	4.20843	0.00224266	0.00635133	GNAT family N-acetyltransferase
ovat-39F_1661	1.23828	4.31287	0.00235664	0.00664282	GH92 family glycosyl hydrolase
ovat-39F_3227	1.23643	5.99716	3.24747e-07	1.91032e-06	biotin--[acetyl-CoA-carboxylase] ligase
ovat-39F_3580	1.23555	3.31612	0.014943	0.0340521	TonB-dependent receptor
ovat-39F_0192	1.2354	4.81605	0.000225402	0.000799469	Trk system potassium transporter TrkA
ovat-39F_4958	1.23488	6.72134	6.81618e-10	5.57118e-09	TonB-dependent receptor plug domain-containing protein
ovat-39F_2926	1.23172	6.9072	1.54711e-10	1.37439e-09	response regulator
ovat-39F_4679	1.23166	3.90158	0.0107538	0.025472	SDR family NAD(P)-dependent oxidoreductase
ovat-39F_1660	1.22711	7.07125	3.04645e-11	3.00182e-10	GH92 family glycosyl hydrolase
ovat-39F_2670	1.22684	4.2872	0.00112831	0.00339764	RNA polymerase sigma-70 factor
ovat-39F_0970	1.2231	7.55814	2.77451e-12	3.10822e-11	sodium:proton antiporter
ovat-39F_1874	1.22281	4.53732	0.00094711	0.00290851	anthranilate phosphoribosyltransferase
ovat-39F_0358	1.22111	3.46972	0.0124844	0.0291302	ABC transporter ATP-binding protein
ovat-39F_4519	1.21661	4.29455	0.00357872	0.00969521	zinc-dependent metalloprotease
ovat-39F_1115	1.21533	7.86077	1.38502e-13	1.76095e-12	DNA polymerase I
ovat-39F_3351	1.21289	4.93027	1.56404e-05	6.83734e-05	C4-type zinc ribbon domain-containing protein
ovat-39F_3867	1.20975	3.6232	0.00805912	0.0198834	RNA methyltransferase
ovat-39F_3233	1.20822	5.79516	1.02907e-06	5.5321e-06	CDP-diacylglycerol--serine O-phosphatidyltransferase
ovat-39F_1327	1.20788	7.37586	6.95916e-12	7.49904e-11	LruC domain-containing protein
ovat-39F_3312	1.20661	7.25755	1.76417e-11	1.81555e-10	tRNA lysidine(34) synthetase TilS
ovat-39F_1594	1.20564	5.30643	7.95711e-06	3.6771e-05	oligopeptide transporter, OPT family
ovat-39F_0819	1.20418	3.86654	0.00897073	0.0216977	outer membrane beta-barrel protein
ovat-39F_1719	1.20194	4.2783	0.00327837	0.00892684	ABC transporter permease
ovat-39F_0852	1.20153	6.60536	4.64616e-09	3.49443e-08	TonB-dependent receptor
ovat-39F_0020	1.20017	5.92639	4.42186e-07	2.51899e-06	class I SAM-dependent rRNA methyltransferase
ovat-39F_2303	1.19993	9.49382	7.40845e-17	1.33853e-15	tyrosine-protein phosphatase
ovat-39F_1829	1.19855	7.18017	5.82966e-11	5.52611e-10	LacI family DNA-binding transcriptional regulator
ovat-39F_0429	1.19813	5.5356	1.15396e-05	5.20745e-05	glutamate 5-kinase
ovat-39F_4974	1.19585	5.84528	9.90172e-07	5.34093e-06	gliding motility-associated C-terminal domain-containing protein
ovat-39F_4533	1.19455	6.09722	2.41004e-07	1.44422e-06	TonB family protein
ovat-39F_1192	1.19275	4.08353	0.00692332	0.0173843	AhpC/TSA family protein
ovat-39F_2441	1.19206	4.076	0.00462943	0.0121912	Crp/Fnr family transcriptional regulator
ovat-39F_0908	1.19165	5.89153	2.15489e-06	1.09824e-05	MlaD family protein
ovat-39F_1893	1.19041	4.89475	0.000246887	0.000868624	LL-diaminopimelate aminotransferase
ovat-39F_4787	1.19005	4.16931	0.00253496	0.00709553	calcium/sodium antiporter
ovat-39F_1712	1.18947	4.0733	0.0023638	0.0066552	hypothetical protein
ovat-39F_3318	1.18938	4.35739	0.00229476	0.00648361	MATE family efflux transporter
ovat-39F_4975	1.18861	4.99654	0.000203312	0.000725942	discoidin domain-containing protein
ovat-39F_1944	1.18547	4.55784	0.000298296	0.00103734	30S ribosomal protein S17
ovat-39F_0064	1.18467	4.5604	0.000567814	0.00183271	Gfo/Idh/MocA family oxidoreductase
ovat-39F_0806	1.1822	9.33556	2.57492e-16	4.46753e-15	citrate/2-methylcitrate synthase
ovat-39F_0025	1.18001	5.01646	4.49265e-05	0.00018298	ATP-binding cassette domain-containing protein
ovat-39F_4479	1.17923	4.87771	0.00032744	0.00112486	histidine kinase
ovat-39F_1012	1.17462	5.48846	1.52834e-05	6.70793e-05	histidinol-phosphate transaminase
ovat-39F_1119	1.17419	6.21453	3.63139e-07	2.12317e-06	serine acetyltransferase
ovat-39F_2753	1.16992	6.50491	2.55084e-08	1.73891e-07	TonB-dependent receptor
ovat-39F_3677	1.16855	6.39032	2.85841e-08	1.93759e-07	response regulator
ovat-39F_3388	1.1667	6.63041	3.18051e-08	2.14685e-07	FHA domain-containing protein
ovat-39F_4490	1.16628	7.09726	1.01575e-10	9.38783e-10	UDP-N-acetyl glucosamine 2-epimerase
ovat-39F_5024	1.16621	5.60033	1.32153e-05	5.88626e-05	prolipoprotein diacylglyceryl transferase
ovat-39F_0940	1.16353	3.42306	0.0211216	0.0464367	hypothetical protein
ovat-39F_0243	1.16234	6.24038	1.34927e-07	8.26064e-07	magnesium transporter
ovat-39F_3687	1.16224	6.3204	8.61559e-08	5.4554e-07	PAS domain-containing protein
ovat-39F_4279	1.16072	4.7493	0.000594385	0.00190568	hypothetical protein
ovat-39F_4826	1.15989	5.47493	1.50234e-05	6.60591e-05	cytidine deaminase
ovat-39F_4111	1.1587	4.41223	0.00297259	0.00818696	LysO family transporter
ovat-39F_0218	1.15407	5.78906	1.08891e-06	5.82123e-06	NADH-quinone oxidoreductase subunit D
ovat-39F_0935	1.15276	6.17797	6.81776e-07	3.79677e-06	radical SAM family heme chaperone HemW
ovat-39F_2267	1.15214	3.4067	0.00970317	0.0232586	hypothetical protein
ovat-39F_0898	1.15133	5.3571	3.20397e-05	0.000133319	hypothetical protein
ovat-39F_2312	1.14489	4.47325	0.00236229	0.00665484	spore maturation protein
ovat-39F_1714	1.14198	4.39544	0.00440428	0.0116238	transglycosylase domain-containing protein
ovat-39F_2463	1.14107	3.92545	0.0107538	0.025472	HU family DNA-binding protein
ovat-39F_3619	1.13728	4.89343	0.000357748	0.00121939	DegT/DnrJ/EryC1/StrS family aminotransferase
ovat-39F_1185	1.1366	3.92537	0.0145401	0.0331811	hypothetical protein
ovat-39F_2521	1.1332	4.57909	0.000459996	0.0015236	SusD family outer membrane lipoprotein NanU
ovat-39F_2232	1.13233	5.97041	1.28071e-06	6.74163e-06	hypothetical protein
ovat-39F_3205	1.13197	4.71741	0.000602163	0.00192804	FtsW/RodA/SpoVE family cell cycle protein
ovat-39F_1044	1.13009	5.69592	1.7613e-05	7.63972e-05	dihydroorotase
ovat-39F_2205	1.12829	7.73108	1.93106e-11	1.95383e-10	30S ribosomal protein S1
ovat-39F_0363	1.11896	4.44844	0.00264847	0.00738744	hypothetical protein
ovat-39F_0866	1.11856	8.82475	1.03226e-13	1.34082e-12	class I mannose-6-phosphate isomerase
ovat-39F_4884	1.11732	7.25836	3.63367e-10	3.06915e-09	V-type ATP synthase subunit A
ovat-39F_3333	1.11681	4.7784	0.00110849	0.00334634	discoidin domain-containing protein
ovat-39F_4708	1.11388	7.94968	6.15195e-12	6.65906e-11	reverse transcriptase family protein
ovat-39F_3553	1.11297	6.13359	6.87262e-07	3.81847e-06	Fe-S cluster assembly ATPase SufC
ovat-39F_0079	1.11293	5.71441	5.00139e-06	2.39171e-05	phosphoribosylaminoimidazolesuccinocarboxamide synthase
ovat-39F_1306	1.10753	6.05402	1.5054e-06	7.87261e-06	TonB-dependent receptor
ovat-39F_0184	1.10684	7.38065	2.99381e-10	2.5421e-09	5-dehydro-4-deoxy-D-glucuronate isomerase
ovat-39F_1616	1.10652	6.04914	6.48007e-07	3.62552e-06	DEAD/DEAH box helicase
ovat-39F_1280	1.10577	7.3299	5.29797e-10	4.38245e-09	TonB-dependent receptor
ovat-39F_3378	1.10222	10.2948	1.96442e-15	3.12615e-14	endopeptidase La
ovat-39F_0004	1.09968	6.01232	1.58909e-06	8.29226e-06	RNA polymerase sigma-70 factor
ovat-39F_2474	1.09561	4.18754	0.00584902	0.0149762	SDR family oxidoreductase
ovat-39F_0814	1.09541	6.65961	6.76484e-08	4.35232e-07	biosynthetic-type acetolactate synthase large subunit
ovat-39F_3778	1.09516	7.11282	2.37993e-09	1.83595e-08	TonB-dependent receptor
ovat-39F_4242	1.09365	6.78612	1.08134e-08	7.72202e-08	indolepyruvate ferredoxin oxidoreductase subunit alpha
ovat-39F_2264	1.09341	4.26778	0.006583	0.0166253	hypothetical protein
ovat-39F_1809	1.09279	8.41893	2.1879e-12	2.47413e-11	MBL fold metallo-hydrolase
ovat-39F_1397	1.09041	6.56618	4.89796e-08	3.23791e-07	sodium ion-translocating decarboxylase subunit beta
ovat-39F_0242	1.09011	6.4943	1.29065e-07	7.9524e-07	16S rRNA (adenine(1518)-N(6)/adenine(1519)-N(6))-dimethyltransferas e RsmA
ovat-39F_4925	1.08513	4.82564	0.00242039	0.00679921	TolC family protein
ovat-39F_1437	1.08314	8.54552	8.34006e-13	9.84823e-12	ATP-binding protein
ovat-39F_3919	1.083	4.94554	0.000268714	0.00094197	DNA topoisomerase I
ovat-39F_0289	1.08277	5.97774	2.9976e-06	1.49445e-05	hypothetical protein
ovat-39F_3874	1.08165	7.1161	5.25997e-09	3.93148e-08	tetratricopeptide repeat protein
ovat-39F_2216	1.08138	5.71845	3.34954e-05	0.000139015	RNA polymerase sigma-70 factor
ovat-39F_0897	1.07998	4.33651	0.00172985	0.00502944	HU family DNA-binding protein
ovat-39F_2100	1.07974	7.32664	1.296e-09	1.02952e-08	succinate dehydrogenase/fumarate reductase iron-sulfur subunit
ovat-39F_3096	1.07735	4.61313	0.0017829	0.00517116	hypothetical protein
ovat-39F_2481	1.07673	5.15557	0.000515018	0.00167922	hypothetical protein
ovat-39F_0053	1.07611	9.68712	3.43527e-14	4.67703e-13	type I glyceraldehyde-3-phosphate dehydrogenase
ovat-39F_1174	1.07592	6.32319	2.22927e-07	1.33924e-06	permease-like cell division protein FtsX
ovat-39F_4374	1.07554	5.21067	0.000659702	0.00209552	cation:dicarboxylase symporter family transporter
ovat-39F_0097	1.0745	5.42262	3.03605e-05	0.00012655	M56 family metallopeptidase
ovat-39F_1247	1.07436	6.2083	4.49779e-07	2.55513e-06	zinc-dependent metalloprotease
ovat-39F_3584	1.07155	6.55009	2.43208e-07	1.45562e-06	glycosyl hydrolase 53 family protein
ovat-39F_1921	1.07149	10.205	1.34001e-14	1.89414e-13	elongation factor Tu
ovat-39F_1812	1.06966	6.08228	2.19133e-06	1.11445e-05	DJ-1/PfpI family protein
ovat-39F_4195	1.06941	4.95598	0.00095738	0.00293442	M48 family metalloprotease
ovat-39F_0251	1.06753	6.97799	6.74151e-09	4.93898e-08	AAA family ATPase
ovat-39F_4548	1.0675	5.57353	5.41169e-05	0.000216738	alpha-galactosidase
ovat-39F_3046	1.06349	9.67034	7.36251e-14	9.74772e-13	tyrosine-type recombinase/integrase
ovat-39F_1595	1.06295	5.21661	0.000362717	0.00123545	alpha/beta hydrolase
ovat-39F_1342	1.06124	6.52156	1.75903e-07	1.06876e-06	alpha-galactosidase
ovat-39F_3123	1.05985	5.50079	7.26491e-05	0.000284325	nucleotidyl transferase AbiEii/AbiGii toxin family protein
ovat-39F_0409	1.05589	8.68993	1.57534e-12	1.80264e-11	SusE domain-containing protein
ovat-39F_3320	1.05356	6.76075	9.20738e-08	5.80717e-07	bifunctional methylenetetrahydrofolate dehydrogenase/methenyltetrahydrofolate cyclohydrolase FolD
ovat-39F_4874	1.05272	5.67578	2.88078e-05	0.000120713	RNA polymerase sigma-70 factor
ovat-39F_4430	1.05156	6.09878	8.41213e-06	3.86945e-05	RecQ family ATP-dependent DNA helicase
ovat-39F_0354	1.05065	4.31097	0.00629248	0.0159436	sodium:solute symporter
ovat-39F_3329	1.04749	9.5984	1.36387e-13	1.73866e-12	aminoacyl-histidine dipeptidase
ovat-39F_2331	1.04406	3.60048	0.00930605	0.0224523	helix-turn-helix domain-containing protein
ovat-39F_3458	1.04138	13.4735	5.92162e-15	8.78373e-14	ATP-dependent chaperone ClpB
ovat-39F_1895	1.0397	3.95707	0.0208133	0.0458636	SAM-dependent methyltransferase
ovat-39F_4576	1.0388	6.53633	3.02418e-07	1.79213e-06	30S ribosomal protein S12 methylthiotransferase RimO
ovat-39F_3684	1.03679	4.6262	0.000837039	0.00259704	FecR family protein
ovat-39F_3098	1.03646	5.62657	4.06987e-05	0.000167178	phage integrase SAM-like domain-containing protein
ovat-39F_1784	1.03568	4.66807	0.00502137	0.0130871	zinc-dependent metalloprotease
ovat-39F_4706	1.03524	7.67693	5.86707e-10	4.8118e-09	glycoside hydrolase family 2 protein
ovat-39F_4653	1.03364	4.75997	0.00204024	0.00582614	hypothetical protein
ovat-39F_2013	1.0328	5.32237	7.8639e-05	0.000305036	ATP-binding protein
ovat-39F_4436	1.02969	4.76188	0.00218908	0.00623264	hypothetical protein
ovat-39F_1641	1.02715	7.10113	1.96794e-08	1.3589e-07	glycosyltransferase family 1 protein
ovat-39F_3905	1.0251	7.49662	1.88535e-09	1.47333e-08	insulinase family protein
ovat-39F_4026	1.02507	6.71823	2.94175e-07	1.74544e-06	hypothetical protein
ovat-39F_0111	1.02395	5.15541	0.000805608	0.00251086	HAD family hydrolase
ovat-39F_4908	1.02332	7.20561	5.4215e-09	4.03965e-08	AAA family ATPase
ovat-39F_0185	1.02268	5.83617	2.14294e-05	9.11412e-05	MFS transporter
ovat-39F_2482	1.02171	6.17423	6.99498e-06	3.27341e-05	adenosylmethionine--8-amino-7-oxononanoate transaminase
ovat-39F_1721	1.02141	8.01843	1.63729e-10	1.44914e-09	ABC transporter ATP-binding protein
ovat-39F_1981	1.02049	5.53615	0.000119418	0.000450487	aldo/keto reductase
ovat-39F_2928	1.01982	5.33192	0.000313352	0.00108265	glycoside hydrolase family 55 protein
ovat-39F_0740	1.01958	6.53282	4.39199e-07	2.51284e-06	F0F1 ATP synthase subunit delta
ovat-39F_2191	1.01783	6.68571	2.68016e-07	1.59812e-06	glycosyltransferase family 9 protein
ovat-39F_1622	1.01758	4.68379	0.00202219	0.00577803	NADH:ubiquinone reductase (Na(+)-transporting) subunit B
ovat-39F_0717	1.01662	5.61823	5.80895e-05	0.000230917	hypothetical protein
ovat-39F_1408	1.01611	5.2849	0.000258065	0.000906622	sodium ion-translocating decarboxylase subunit beta
ovat-39F_1512	1.01557	5.07591	0.00042872	0.00143384	low specificity L-threonine aldolase
ovat-39F_2580	1.01309	5.47068	0.00018661	0.000675848	trifunctional MMPL family transporter/lysophospholipid acyltransferase/class I SAM-dependent methyltransferase
ovat-39F_5221	1.01102	6.65038	4.98119e-08	3.27491e-07	ISAs1 family transposase
ovat-39F_4291	1.01002	6.75758	4.15549e-07	2.4004e-06	hypothetical protein
ovat-39F_3456	1.00913	4.37635	0.0136148	0.0313376	LysR family transcriptional regulator
ovat-39F_0476	1.00868	3.69351	0.0069928	0.0174947	gliding motility protein
ovat-39F_1077	1.00782	6.81353	1.026e-07	6.4205e-07	Gfo/Idh/MocA family oxidoreductase
ovat-39F_0272	1.00657	4.55258	0.000860868	0.00266753	glycoside hydrolase family 43 protein
ovat-39F_1414	1.00652	3.81315	0.0219479	0.0479463	dTDP-4-dehydrorhamnose reductase
ovat-39F_1167	1.00627	6.42682	3.64542e-06	1.78957e-05	methionine adenosyltransferase
ovat-39F_2218	1.00627	4.28964	0.0127692	0.0296039	TonB-dependent receptor
ovat-39F_0532	-1.00294	9.23967	8.9715e-13	1.05163e-11	excinuclease ABC subunit UvrA
ovat-39F_2536	-1.01153	3.68208	0.00600421	0.0153246	hypothetical protein
ovat-39F_1073	-1.0125	10.464	1.01202e-13	1.31809e-12	hypothetical protein
ovat-39F_0963	-1.01274	3.86124	0.0035902	0.00971538	Putative prokaryotic signal transducing protein
ovat-39F_1707	-1.01322	3.49408	0.00845523	0.0206378	transcriptional regulator
ovat-39F_3002	-1.01349	4.96397	4.18772e-05	0.000171872	GNAT family N-acetyltransferase
ovat-39F_1214	-1.01395	5.03942	2.80623e-05	0.000118201	HipA N-terminal domain-containing protein
ovat-39F_1554	-1.01484	3.29098	0.0190936	0.0425227	SusD/RagB family nutrient-binding outer membrane lipoprotein
ovat-39F_1724	-1.01865	7.32219	2.81641e-10	2.4042e-09	50S ribosomal protein L19
ovat-39F_5110	-1.01869	6.9803	1.53699e-09	1.21294e-08	ABC transporter permease
ovat-39F_1256	-1.01923	5.49211	3.95153e-06	1.92412e-05	helix-turn-helix domain-containing protein
ovat-39F_2603	-1.01967	9.62061	1.86929e-13	2.35796e-12	peptidoglycan DD-metalloendopeptidase family protein
ovat-39F_0751	-1.01968	3.69851	0.00940267	0.0226286	hypothetical protein
ovat-39F_4194	-1.02016	6.03403	1.73763e-07	1.05709e-06	helix-turn-helix domain-containing protein
ovat-39F_2789	-1.0204	6.79714	2.67402e-09	2.05622e-08	hexokinase
ovat-39F_1794	-1.02058	6.88608	1.92105e-09	1.49879e-08	sigma-70 family RNA polymerase sigma factor
ovat-39F_3475	-1.02104	8.98782	6.35003e-13	7.57277e-12	glycoside hydrolase family 97 protein
ovat-39F_0703	-1.02192	6.35715	2.78636e-08	1.89678e-07	thioredoxin family protein
ovat-39F_0799	-1.02323	9.00047	5.2728e-13	6.33527e-12	6-phosphofructokinase
ovat-39F_0386	-1.02439	4.33428	0.000458826	0.00152182	beta-galactosidase
ovat-39F_3638	-1.02464	7.34104	1.49728e-10	1.33258e-09	hypothetical protein
ovat-39F_3288	-1.02837	5.33739	4.45551e-06	2.13704e-05	1-deoxy-D-xylulose-5-phosphate reductoisomerase
ovat-39F_4128	-1.02887	10.0181	6.57044e-14	8.72308e-13	OmpA family protein
ovat-39F_4578	-1.03115	4.67735	7.89359e-05	0.00030594	hypothetical protein
ovat-39F_3364	-1.03171	6.61943	4.18231e-09	3.1505e-08	diacylglycerol kinase family lipid kinase
ovat-39F_5108	-1.03263	6.37435	1.50128e-08	1.05024e-07	response regulator transcription factor
ovat-39F_0037	-1.03635	4.57345	0.000443753	0.00147738	50S ribosomal protein L21
ovat-39F_1544	-1.03678	6.09092	7.25186e-08	4.63463e-07	cysteine synthase A
ovat-39F_3891	-1.03842	3.32646	0.01165	0.0273121	hypothetical protein
ovat-39F_4035	-1.0392	3.68936	0.00388027	0.0104008	imidazole glycerol phosphate synthase subunit HisH
ovat-39F_3278	-1.0394	10.4042	2.33612e-14	3.21702e-13	PD-(D/E)XK nuclease family transposase
ovat-39F_4023	-1.04008	5.70708	4.42186e-07	2.51899e-06	hypothetical protein
ovat-39F_1862	-1.04373	7.06708	2.72857e-10	2.33337e-09	hemerythrin domain-containing protein
ovat-39F_5175	-1.04534	4.31354	0.000413726	0.00138755	RNA polymerase sigma-70 factor
ovat-39F_4130	-1.04724	4.70692	8.74325e-05	0.000336969	STM4014 family protein
ovat-39F_0876	-1.04753	8.64015	3.63834e-13	4.46068e-12	TolC family protein
ovat-39F_1880	-1.04855	9.04769	1.23493e-13	1.59118e-12	iron-containing alcohol dehydrogenase
ovat-39F_3510	-1.04999	4.30383	0.000372048	0.00126187	polysaccharide biosynthesis tyrosine autokinase
ovat-39F_0502	-1.05011	3.8272	0.00407394	0.0108413	O-antigen translocase
ovat-39F_1903	-1.05151	4.19331	0.00134651	0.00399713	ECF transporter S component
ovat-39F_4819	-1.05273	6.53519	3.09669e-09	2.36609e-08	acid resistance protein
ovat-39F_0134	-1.05372	6.19663	2.06647e-08	1.42284e-07	SGNH/GDSL hydrolase family protein
ovat-39F_0745	-1.05575	13.3444	2.35772e-15	3.71515e-14	NADP-specific glutamate dehydrogenase
ovat-39F_1513	-1.05727	3.36573	0.0100908	0.0240916	winged helix-turn-helix domain-containing protein
ovat-39F_3262	-1.05863	3.33856	0.0078469	0.0194093	helix-turn-helix domain-containing protein
ovat-39F_0113	-1.05899	3.69689	0.00859849	0.0209462	nucleotidyltransferase domain-containing protein
ovat-39F_4892	-1.06102	4.12178	0.000799144	0.00249233	polyamine ABC transporter ATP-binding protein
ovat-39F_3517	-1.06285	4.03638	0.00125519	0.00374222	polysaccharide pyruvyl transferase family protein
ovat-39F_3928	-1.06773	5.01358	1.46987e-05	6.48686e-05	NYN domain-containing protein
ovat-39F_2125	-1.07261	5.92369	6.30831e-08	4.0695e-07	pantetheine-phosphate adenylyltransferase
ovat-39F_2532	-1.07525	7.02521	1.07118e-10	9.82459e-10	cysteine synthase A
ovat-39F_2612	-1.08138	6.25514	8.52404e-09	6.16966e-08	NAD kinase
ovat-39F_5170	-1.08442	5.25606	2.53167e-06	1.27539e-05	HAD-IIIA family hydrolase
ovat-39F_4191	-1.08453	7.77644	1.87234e-12	2.12729e-11	polyphosphate kinase 2 family protein
ovat-39F_4101	-1.08774	5.79652	6.85812e-08	4.40623e-07	HAMP domain-containing histidine kinase
ovat-39F_2963	-1.09207	8.68962	3.28353e-14	4.48314e-13	type I asparaginase
ovat-39F_4918	-1.09305	5.41707	1.82316e-06	9.43177e-06	tyrosine-type recombinase/integrase
ovat-39F_0612	-1.09554	7.89437	6.41477e-13	7.63103e-12	translation elongation factor 4
ovat-39F_0352	-1.09597	3.29802	0.00619464	0.0157438	SpoIID/LytB domain-containing protein
ovat-39F_0711	-1.0975	5.4816	3.80544e-07	2.22223e-06	potassium/proton antiporter
ovat-39F_1863	-1.09795	7.45148	4.3022e-12	4.70988e-11	response regulator transcription factor
ovat-39F_2469	-1.09819	2.99903	0.0197204	0.0436154	antibiotic biosynthesis monooxygenase
ovat-39F_4545	-1.09844	3.23893	0.00930605	0.0224523	hypothetical protein
ovat-39F_1541	-1.09883	8.66524	2.3824e-14	3.27137e-13	helix-turn-helix domain-containing protein
ovat-39F_0052	-1.09935	5.80552	5.14375e-08	3.36797e-07	large-conductance mechanosensitive channel protein MscL
ovat-39F_1180	-1.10075	10.8009	4.60243e-16	7.76115e-15	RHS repeat-associated core domain-containing protein
ovat-39F_0517	-1.10289	3.85605	0.00101517	0.00308989	ABC transporter permease
ovat-39F_2347	-1.10452	6.81777	1.45967e-10	1.30152e-09	FecR family protein
ovat-39F_0536	-1.10458	4.96259	7.15012e-06	3.33626e-05	PadR family transcriptional regulator
ovat-39F_4759	-1.1085	7.61941	1.35857e-12	1.56954e-11	RES domain-containing protein
ovat-39F_1664	-1.11068	4.44387	9.59543e-05	0.000368336	DMT family transporter
ovat-39F_4097	-1.11194	6.1795	4.80822e-09	3.61067e-08	formate--tetrahydrofolate ligase
ovat-39F_0156	-1.11251	3.67141	0.00388027	0.0104008	class I SAM-dependent methyltransferase
ovat-39F_4954	-1.11366	9.03975	3.7892e-15	5.81817e-14	lipoprotein
ovat-39F_4378	-1.11395	8.96811	4.16283e-15	6.33119e-14	Dyp-type peroxidase
ovat-39F_4953	-1.11409	8.64569	1.24146e-14	1.76001e-13	16S rRNA (cytidine(1402)-2'-O)-methyltransferase
ovat-39F_1655	-1.11465	6.93797	3.76095e-11	3.66635e-10	tyrosine-type recombinase/integrase
ovat-39F_3497	-1.1161	4.30393	0.000111286	0.000422463	AbgT family transporter
ovat-39F_4103	-1.12551	3.22303	0.00627895	0.0159244	TonB-dependent receptor
ovat-39F_1678	-1.12678	4.99478	5.50654e-06	2.61506e-05	SufE family protein
ovat-39F_4500	-1.1313	5.05661	2.85677e-06	1.43156e-05	PAS domain-containing protein
ovat-39F_3834	-1.13246	9.56379	3.81729e-16	6.52879e-15	redoxin domain-containing protein
ovat-39F_3215	-1.13656	6.25724	1.37354e-09	1.08752e-08	EamA family transporter
ovat-39F_1101	-1.14121	3.31937	0.0069928	0.0174947	GH92 family glycosyl hydrolase
ovat-39F_3878	-1.14948	2.99053	0.0128345	0.0297266	efflux RND transporter permease subunit
ovat-39F_3396	-1.15032	6.95467	9.78787e-12	1.03386e-10	WG repeat-containing protein
ovat-39F_4260	-1.15045	7.59005	1.7801e-13	2.25136e-12	SLC13 family permease
ovat-39F_3489	-1.15186	9.07007	4.07869e-16	6.92657e-15	OmpA family protein
ovat-39F_2315	-1.15615	3.62435	0.00145364	0.00428337	prolyl oligopeptidase family serine peptidase
ovat-39F_3666	-1.15621	3.3606	0.00316127	0.00864715	ribosomal protein S18-alanine N-acetyltransferase
ovat-39F_0579	-1.15644	2.64159	0.018122	0.0404713	hypothetical protein
ovat-39F_4156	-1.1565	3.45313	0.00242485	0.00679921	response regulator
ovat-39F_1580	-1.15689	7.48851	2.13714e-13	2.67476e-12	phosphoadenosine phosphosulfate reductase
ovat-39F_2499	-1.15724	3.92139	0.000233016	0.000822227	RtcB family protein
__no_feature	-1.15912	17.5055	3.14517e-18	6.4322e-17	-
ovat-39F_0697	-1.16441	6.21568	3.70162e-10	3.12105e-09	energy transducer TonB
ovat-39F_2389	-1.16685	2.78791	0.0132656	0.030607	DEAD/DEAH box helicase family protein
ovat-39F_2039	-1.16895	10.201	1.51056e-17	2.93917e-16	retroviral-like aspartic protease family protein
ovat-39F_4255	-1.17013	6.02703	1.98911e-09	1.54687e-08	PCMD domain-containing protein
ovat-39F_0211	-1.17041	2.70551	0.020941	0.0460818	alpha-mannosidase
ovat-39F_4731	-1.17268	3.88161	0.000490988	0.00161401	acyltransferase family protein
ovat-39F_0682	-1.17368	7.34625	2.67078e-13	3.29123e-12	hypothetical protein
ovat-39F_2057	-1.17391	4.31051	8.8953e-05	0.000342555	VirB3 family type IV secretion system protein
ovat-39F_2104	-1.17498	4.55812	1.49277e-05	6.57585e-05	glycoside hydrolase family 18 protein
ovat-39F_2890	-1.17517	9.69795	2.36618e-17	4.51264e-16	thiol peroxidase
ovat-39F_4313	-1.17521	7.95088	9.25413e-15	1.3356e-13	nucleotidyltransferase
ovat-39F_1165	-1.18053	4.40246	4.27911e-05	0.000175473	hypothetical protein
ovat-39F_1237	-1.18114	4.47616	2.61735e-05	0.000110731	RNA methyltransferase
ovat-39F_3939	-1.18256	3.28338	0.00545229	0.0140729	phosphoglycerate mutase family protein
ovat-39F_2076	-1.1838	4.19374	8.31936e-05	0.00032089	SusD family outer membrane lipoprotein NanU
ovat-39F_0684	-1.18996	7.71009	1.34814e-14	1.90005e-13	PorT family protein
ovat-39F_4850	-1.19003	6.32509	9.3468e-11	8.65525e-10	type VI secretion system needle protein Hcp
ovat-39F_0325	-1.19365	3.57819	0.0018718	0.0053997	TonB-dependent receptor
ovat-39F_5140	-1.19473	4.65125	9.41936e-06	4.29909e-05	MepB protein
ovat-39F_4761	-1.19629	3.38655	0.00276644	0.00767087	HNH endonuclease
ovat-39F_4675	-1.19645	3.06968	0.0054698	0.0140878	winged helix DNA-binding domain-containing protein
ovat-39F_4256	-1.19712	4.68496	7.03337e-06	3.28817e-05	sulfotransferase
ovat-39F_4724	-1.20093	2.81526	0.0178684	0.0399793	acyltransferase family protein
ovat-39F_1438	-1.2086	3.1251	0.00355556	0.00963792	ATP-grasp domain-containing protein
ovat-39F_5080	-1.21034	3.70935	0.000454679	0.00150911	glycosyltransferase
ovat-39F_1074	-1.21082	10.3299	8.62585e-19	1.89296e-17	TonB-dependent receptor
ovat-39F_1918	-1.21307	3.41746	0.00138564	0.00409556	30S ribosomal protein S21
ovat-39F_0539	-1.21474	6.09338	1.9769e-10	1.71668e-09	flavin reductase
ovat-39F_0960	-1.21505	6.82185	1.38839e-12	1.60014e-11	hemolysin family protein
ovat-39F_2725	-1.21668	4.28168	2.94976e-05	0.000123382	TonB-dependent receptor
ovat-39F_4497	-1.2185	10.1765	6.3374e-19	1.41007e-17	OmpA family protein
ovat-39F_3345	-1.22197	8.14124	2.71006e-16	4.68508e-15	DNA polymerase III subunit delta
ovat-39F_3217	-1.22211	3.67242	0.000390358	0.00131653	TonB-dependent receptor
ovat-39F_2616	-1.22293	6.47086	1.66685e-11	1.72649e-10	alpha-N-acetylglucosaminidase
ovat-39F_2977	-1.22638	9.44446	1.61147e-18	3.41178e-17	bifunctional helix-turn-helix transcriptional regulator/GNAT family N-acetyltransferase
ovat-39F_2778	-1.23063	6.166	5.69983e-11	5.42443e-10	carbohydate-binding domain-containing protein
ovat-39F_3021	-1.23104	3.93052	0.000181041	0.000657658	type IV secretory system conjugative DNA transfer family protein
ovat-39F_1028	-1.23126	9.776	5.59429e-19	1.25052e-17	thioredoxin domain-containing protein
ovat-39F_1884	-1.23349	5.46012	8.79391e-09	6.34587e-08	LruC domain-containing protein
ovat-39F_1715	-1.23356	6.73219	1.0046e-12	1.17187e-11	hypothetical protein
ovat-39F_4828	-1.23519	9.53405	7.79412e-19	1.71828e-17	NAD(P)/FAD-dependent oxidoreductase
ovat-39F_0964	-1.23539	5.62653	6.18555e-09	4.55947e-08	prolyl oligopeptidase family serine peptidase
ovat-39F_4922	-1.23612	9.23264	1.47761e-18	3.15617e-17	hypothetical protein
ovat-39F_3782	-1.24005	11.4801	3.95472e-20	1.00034e-18	hypothetical protein
ovat-39F_3900	-1.24095	4.28315	1.82968e-05	7.89357e-05	glutaminase family protein
ovat-39F_0122	-1.24308	2.51487	0.0130368	0.0301224	yetA
ovat-39F_1740	-1.24319	8.15033	7.89889e-17	1.41649e-15	toxin
ovat-39F_2488	-1.24431	4.2502	3.73806e-05	0.000153811	biotin/lipoyl-binding protein
ovat-39F_0334	-1.24712	3.70878	0.000591565	0.00189791	acetylxylan esterase
ovat-39F_3958	-1.24714	10.3573	7.58093e-20	1.83085e-18	hypothetical protein
ovat-39F_4205	-1.24981	6.88976	1.35655e-13	1.73394e-12	ADP-forming succinate--CoA ligase subunit beta
ovat-39F_1599	-1.2533	8.82409	1.98386e-18	4.1454e-17	heavy metal translocating P-type ATPase
ovat-39F_0810	-1.2548	6.22295	1.80614e-11	1.84296e-10	LruC domain-containing protein
ovat-39F_0041	-1.25665	7.05957	3.79726e-14	5.14074e-13	aspartate 1-decarboxylase
ovat-39F_1199	-1.25726	3.0517	0.00255775	0.00715514	TonB-dependent receptor
ovat-39F_3180	-1.26568	3.35644	0.00138564	0.00409556	TonB-dependent receptor
ovat-39F_2241	-1.26608	6.05786	6.36897e-11	6.02545e-10	hypothetical protein
ovat-39F_2952	-1.26909	3.6753	0.000297911	0.00103676	ABC transporter permease
ovat-39F_3488	-1.27246	3.83532	0.000192654	0.000696684	hypothetical protein
ovat-39F_2081	-1.27552	8.99382	2.58693e-19	5.94871e-18	sodium/solute symporter
ovat-39F_0529	-1.27725	6.00398	5.34929e-11	5.12126e-10	hypothetical protein
ovat-39F_3083	-1.27782	8.33186	5.27463e-18	1.06512e-16	PepSY-like domain-containing protein
ovat-39F_4632	-1.27794	9.04075	1.8857e-19	4.42083e-18	FecR domain-containing protein
ovat-39F_3972	-1.27825	6.32772	3.77035e-12	4.14652e-11	peroxide stress protein YaaA
ovat-39F_0256	-1.27833	3.10552	0.00970317	0.0232586	MerR family transcriptional regulator
ovat-39F_2702	-1.28232	3.06938	0.0054698	0.0140878	TonB-dependent receptor
ovat-39F_3084	-1.28578	7.12562	6.4027e-15	9.41021e-14	PepSY-like domain-containing protein
ovat-39F_2696	-1.29218	2.70616	0.00965016	0.0231662	L-rhamnose isomerase
ovat-39F_4032	-1.29342	6.69092	9.32027e-14	1.22721e-12	bifunctional phosphoribosyl-AMP cyclohydrolase/phosphoribosyl-ATP diphosphatase HisIE
ovat-39F_1519	-1.29602	5.77271	1.79405e-10	1.56767e-09	phage integrase SAM-like domain-containing protein
ovat-39F_2476	-1.29914	3.97801	4.98736e-05	0.000201084	YtxH domain-containing protein
ovat-39F_0559	-1.30258	2.62293	0.0112067	0.026361	NAD(P)-dependent oxidoreductase
ovat-39F_4408	-1.30303	5.46786	2.35997e-09	1.82348e-08	inorganic phosphate transporter
ovat-39F_1570	-1.3053	3.68997	0.000226843	0.000803987	fimbrial protein
ovat-39F_4273	-1.30702	6.15956	5.17106e-12	5.62265e-11	ribonuclease HII
ovat-39F_3824	-1.31283	6.89228	8.52153e-15	1.24104e-13	six-hairpin glycosidase
ovat-39F_4154	-1.31356	4.47891	8.22639e-07	4.48763e-06	TonB-dependent receptor
ovat-39F_3467	-1.31504	8.88955	3.2899e-20	8.36574e-19	50S ribosomal protein L25
ovat-39F_3544	-1.31792	12.8337	9.30697e-23	3.02225e-21	pyruvate ferredoxin oxidoreductase
ovat-39F_2387	-1.31861	4.64738	7.08068e-07	3.91147e-06	winged helix-turn-helix domain-containing protein
ovat-39F_3463	-1.32285	7.41671	1.11943e-16	1.98523e-15	preprotein translocase subunit YajC
ovat-39F_4146	-1.32523	6.52509	9.4423e-14	1.2365e-12	beta-glycosidase
ovat-39F_1227	-1.32593	3.71771	9.88597e-05	0.000378883	zinc-dependent metalloprotease
ovat-39F_4024	-1.32601	6.88145	5.44753e-15	8.14595e-14	NAD-dependent epimerase/dehydratase family protein
ovat-39F_3599	-1.3279	7.0133	1.3065e-15	2.10705e-14	2-succinyl-5-enolpyruvyl-6-hydroxy-3-cyclohexene -1-carboxylic-acid synthase
ovat-39F_3585	-1.32834	6.03285	5.84318e-12	6.33912e-11	nuclear receptor-binding factor 2
ovat-39F_0564	-1.32951	2.53144	0.0130368	0.0301224	glycosyl transferase
ovat-39F_1584	-1.33088	4.38661	2.85738e-06	1.43156e-05	ketoacyl-ACP synthase III
ovat-39F_0327	-1.33194	2.80235	0.006054	0.0154271	TonB-dependent receptor plug domain-containing protein
ovat-39F_3941	-1.33508	9.63345	8.42713e-22	2.56334e-20	AAA family ATPase
ovat-39F_1477	-1.33735	7.41205	5.08006e-17	9.31861e-16	cation:proton antiporter
ovat-39F_5107	-1.33794	6.71508	1.36807e-14	1.91791e-13	proline--tRNA ligase
ovat-39F_0423	-1.33875	4.11881	2.05886e-05	8.79546e-05	NigD-like protein
ovat-39F_0234	-1.33902	5.63959	1.23287e-10	1.10751e-09	DMT family transporter
ovat-39F_2557	-1.33961	6.90191	2.68882e-15	4.19561e-14	methionyl-tRNA formyltransferase
ovat-39F_0568	-1.34168	2.36798	0.0177302	0.0397071	glycosyltransferase
ovat-39F_0109	-1.34218	8.41559	7.86394e-20	1.8803e-18	hypothetical protein
ovat-39F_3761	-1.34361	7.70124	4.23707e-18	8.62855e-17	aldo/keto reductase
ovat-39F_0859	-1.34745	3.04329	0.0018776	0.00541316	GH92 family glycosyl hydrolase
ovat-39F_3543	-1.34757	12.1505	1.42713e-23	4.89914e-22	RNA polymerase sigma factor
ovat-39F_0586	-1.34872	3.29833	0.000461148	0.00152531	hypothetical protein
ovat-39F_4726	-1.34988	4.60193	4.74506e-07	2.68924e-06	glycosyltransferase family 2 protein
ovat-39F_1710	-1.35015	7.5552	8.49397e-18	1.68686e-16	GntR family transcriptional regulator
ovat-39F_1050	-1.35115	8.31028	6.85648e-20	1.66426e-18	sulfurtransferase TusA family protein
ovat-39F_4387	-1.35223	3.39252	0.000368615	0.00125349	methyltransferase domain-containing protein
ovat-39F_2119	-1.35341	2.60399	0.0112067	0.026361	xyloglucan-specific endo-beta-1,4-glucanase BoGH9A
ovat-39F_0392	-1.35495	3.55938	0.000468261	0.00154527	CidA/LrgA family protein
ovat-39F_1815	-1.35527	3.95276	3.22263e-05	0.000133979	GNAT family N-acetyltransferase
ovat-39F_3231	-1.35534	3.71524	0.000172348	0.000628883	nucleoside deaminase
ovat-39F_3877	-1.35614	3.29627	0.000461148	0.00152531	efflux RND transporter permease subunit
ovat-39F_4167	-1.35632	7.67006	2.3037e-18	4.79289e-17	SGNH/GDSL hydrolase family protein
ovat-39F_0016	-1.35748	5.91623	8.95139e-12	9.53889e-11	outer-membrane lipoprotein carrier protein LolA
ovat-39F_2955	-1.35796	6.71706	4.8438e-15	7.29759e-14	TolC family protein
ovat-39F_2092	-1.35991	4.3609	1.46248e-06	7.67013e-06	YeeE/YedE family protein
ovat-39F_1901	-1.36177	8.76243	2.1368e-21	6.33919e-20	aspartate ammonia-lyase
ovat-39F_2496	-1.36289	3.09843	0.000726454	0.00228341	hypothetical protein
ovat-39F_0042	-1.36506	4.89644	1.69515e-08	1.18242e-07	pantoate--beta-alanine ligase
ovat-39F_1179	-1.36527	4.06459	1.11717e-05	5.04615e-05	hypothetical protein
ovat-39F_1206	-1.36586	9.75919	7.00929e-23	2.29161e-21	rubrerythrin family protein
ovat-39F_4682	-1.36762	6.61309	1.15583e-14	1.64835e-13	TonB-dependent receptor
ovat-39F_1067	-1.37432	7.09419	7.59113e-17	1.3664e-15	dihydrolipoyl dehydrogenase
ovat-39F_0993	-1.37692	4.81477	1.01914e-07	6.38589e-07	Dabb family protein
ovat-39F_3220	-1.37848	2.89809	0.00382289	0.0102641	beta galactosidase jelly roll domain-containing protein
ovat-39F_1423	-1.37932	4.04747	1.21336e-05	5.44482e-05	outer membrane beta-barrel protein
ovat-39F_5003	-1.38192	6.83117	4.82692e-16	8.08299e-15	trigger factor
ovat-39F_4997	-1.38392	4.10384	5.0145e-06	2.39559e-05	hypothetical protein
ovat-39F_5099	-1.38578	6.80299	6.78682e-16	1.12788e-14	hypothetical protein
ovat-39F_4754	-1.38688	5.29653	5.44356e-10	4.49515e-09	type II 3-dehydroquinate dehydratase
ovat-39F_4038	-1.38716	3.96139	1.88042e-05	8.10519e-05	Crp/Fnr family transcriptional regulator
ovat-39F_1458	-1.38753	3.36389	0.000304629	0.00105784	carbohydrate-binding protein
ovat-39F_4889	-1.39319	8.17935	1.41937e-20	3.8323e-19	glycogen/starch synthase
ovat-39F_3973	-1.39578	5.14042	1.04171e-09	8.38601e-09	sugar O-acetyltransferase
ovat-39F_1360	-1.39914	2.49195	0.0107924	0.0255131	glycoside hydrolase family 88 protein
ovat-39F_2903	-1.40547	6.09337	1.16406e-13	1.5039e-12	sigma-70 family RNA polymerase sigma factor
ovat-39F_0424	-1.40586	3.53458	0.000135075	0.000502066	rhodanese-like domain-containing protein
ovat-39F_3950	-1.40633	3.05393	0.0011272	0.00339764	fimbrial protein
ovat-39F_0511	-1.40817	3.39436	0.000165096	0.000603844	polysaccharide biosynthesis tyrosine autokinase
ovat-39F_0131	-1.41031	4.5808	1.34911e-07	8.26064e-07	phage integrase SAM-like domain-containing protein
ovat-39F_2872	-1.4106	4.11886	2.92096e-06	1.46078e-05	L,D-transpeptidase
ovat-39F_3256	-1.41406	9.19296	1.38695e-23	4.79546e-22	PD-(D/E)XK nuclease family transposase
ovat-39F_4582	-1.41788	7.05476	1.39365e-17	2.73382e-16	tRNA (adenosine(37)-N6)-threonylcarbamoyltransferase complex transferase subunit TsaD
ovat-39F_3572	-1.41909	3.59532	4.53205e-05	0.000184408	phage integrase SAM-like domain-containing protein
ovat-39F_0596	-1.42253	9.46948	2.81902e-24	1.01866e-22	UDP-glucose 4-epimerase GalE
ovat-39F_3049	-1.42398	8.03158	4.20775e-21	1.19659e-19	helix-turn-helix domain-containing protein
ovat-39F_4964	-1.42696	3.1944	0.00128509	0.00382317	efflux RND transporter permease subunit
ovat-39F_1979	-1.43337	5.57463	2.37437e-11	2.36747e-10	GDSL-type esterase/lipase family protein
ovat-39F_2961	-1.43703	6.10726	2.96896e-14	4.06519e-13	FAD-binding protein
ovat-39F_3175	-1.4384	2.47293	0.0107924	0.0255131	TonB-dependent receptor
ovat-39F_0099	-1.44149	2.32164	0.012504	0.0291579	hypothetical protein
ovat-39F_0826	-1.44471	2.46883	0.0107924	0.0255131	tetratricopeptide repeat protein
ovat-39F_4916	-1.44521	10.0157	1.25365e-25	5.05065e-24	hypothetical protein
ovat-39F_5213	-1.44646	4.31856	4.02908e-07	2.34107e-06	hypothetical protein
ovat-39F_3310	-1.45023	3.11807	0.00100049	0.00305679	hypothetical protein
ovat-39F_4725	-1.45147	3.02232	0.000913333	0.00281377	acyltransferase family protein
ovat-39F_5116	-1.45489	7.36316	8.2106e-20	1.95347e-18	glycosyltransferase
ovat-39F_3327	-1.4554	7.00618	3.10477e-18	6.37671e-17	Outer membrane protein (OmpH-like)
ovat-39F_3156	-1.45566	7.26838	2.58045e-19	5.94871e-18	family 43 glycosylhydrolase
ovat-39F_2383	-1.46525	5.02401	8.38043e-10	6.81495e-09	phage integrase SAM-like domain-containing protein
ovat-39F_1802	-1.46572	8.14228	1.96257e-22	6.24644e-21	sigma-70 family RNA polymerase sigma factor
ovat-39F_4184	-1.46666	7.72503	2.63647e-21	7.77353e-20	PepSY-like domain-containing protein
ovat-39F_0141	-1.46764	4.27365	4.25966e-07	2.4488e-06	glycoside hydrolase family 28 protein
ovat-39F_3162	-1.4684	3.57742	4.9542e-05	0.000200083	alpha-1,6-mannanase
ovat-39F_4739	-1.47132	3.02804	0.000332299	0.00114073	glycosyltransferase
ovat-39F_2892	-1.47302	8.77009	1.06579e-24	4.03324e-23	hypothetical protein
ovat-39F_4480	-1.47392	2.12039	0.0194832	0.0431702	ABC transporter permease
ovat-39F_4728	-1.47568	4.34598	4.02908e-07	2.34107e-06	glycosyltransferase family 8 protein
ovat-39F_1057	-1.48476	3.60256	3.65109e-05	0.000150361	phage integrase SAM-like domain-containing protein
ovat-39F_3537	-1.48832	8.98344	1.3686e-25	5.43593e-24	shikimate kinase
ovat-39F_5142	-1.49066	5.90089	3.88714e-14	5.24763e-13	histidine kinase
ovat-39F_1037	-1.49182	5.26123	2.29285e-11	2.29094e-10	polysaccharide deacetylase
ovat-39F_4355	-1.49212	2.64759	0.0066285	0.0167226	hypothetical protein
ovat-39F_5077	-1.49222	4.23747	6.60558e-07	3.69144e-06	glycosyltransferase
ovat-39F_4180	-1.49404	2.45013	0.00761931	0.018895	aminotransferase class IV family protein
ovat-39F_1527	-1.49741	4.18559	3.05762e-07	1.8075e-06	hypothetical protein
ovat-39F_2371	-1.49827	3.47817	0.000109936	0.000418661	pectin esterase
ovat-39F_1790	-1.49966	6.04937	4.38154e-15	6.62192e-14	nitronate monooxygenase
ovat-39F_0125	-1.5023	4.3788	4.59406e-08	3.04539e-07	TonB-dependent receptor
ovat-39F_4125	-1.50302	3.93912	4.45385e-06	2.13704e-05	pyridoxal phosphate-dependent aminotransferase
ovat-39F_2677	-1.50525	6.48937	3.24739e-17	6.16876e-16	ribokinase
ovat-39F_4443	-1.50803	9.83304	1.87549e-27	8.92434e-26	sigma-70 family RNA polymerase sigma factor
ovat-39F_0210	-1.51101	3.66121	1.34115e-05	5.96262e-05	GH92 family glycosyl hydrolase
ovat-39F_0518	-1.51148	3.36741	0.00013335	0.000496039	ABC transporter permease
ovat-39F_1890	-1.51379	3.0477	0.000586547	0.00188432	ammonium transporter
ovat-39F_1444	-1.52017	2.26318	0.0115616	0.0271314	MGMT family protein
ovat-39F_0527	-1.5282	8.54525	1.88356e-25	7.35965e-24	tetratricopeptide repeat protein
ovat-39F_2761	-1.52822	2.4203	0.00875973	0.0213053	glycoside hydrolase family 3 C-terminal domain-containing protein
ovat-39F_2873	-1.5332	9.52601	6.2686e-28	3.07417e-26	RNA polymerase sigma factor RpoD/SigA
ovat-39F_1412	-1.53465	8.1793	1.39758e-24	5.24747e-23	sigma-70 family RNA polymerase sigma factor
ovat-39F_0519	-1.53631	17.8621	2.90313e-30	1.812e-28	Hsp20/alpha crystallin family protein
ovat-39F_0561	-1.53809	2.63522	0.00160617	0.00469827	lipopolysaccharide biosynthesis protein
ovat-39F_2642	-1.54948	4.70348	1.54786e-09	1.21951e-08	type II toxin-antitoxin system RelE/ParE family toxin
ovat-39F_4414	-1.54992	4.42806	1.56635e-08	1.09417e-07	TonB-dependent receptor
ovat-39F_0824	-1.55173	9.50484	1.6167e-28	8.63316e-27	linear amide C-N hydrolase
ovat-39F_4102	-1.55243	3.60429	1.97139e-05	8.45183e-05	response regulator transcription factor
ovat-39F_0933	-1.56019	10.9689	3.08532e-30	1.90103e-28	HAMP domain-containing histidine kinase
ovat-39F_2233	-1.56951	7.48808	4.21261e-23	1.40596e-21	type III pantothenate kinase
ovat-39F_0140	-1.56959	4.12986	1.99716e-07	1.20431e-06	rhamnogalacturonan acetylesterase
ovat-39F_4193	-1.57257	2.24143	0.0207242	0.0456883	aldo/keto reductase
ovat-39F_0505	-1.5729	2.61582	0.00230616	0.00650817	glycosyltransferase
ovat-39F_2121	-1.57299	2.54533	0.00259127	0.00724049	alpha-xylosidase BoGH31A
ovat-39F_3907	-1.57685	3.60808	3.13726e-06	1.556e-05	hypothetical protein
ovat-39F_3286	-1.57933	2.73192	0.00100456	0.00306535	helix-turn-helix domain-containing protein
ovat-39F_4640	-1.58102	3.11249	0.000152767	0.000561745	cellulase family glycosylhydrolase
ovat-39F_5058	-1.58282	4.78615	4.20003e-10	3.50856e-09	phage integrase SAM-like domain-containing protein
ovat-39F_0033	-1.5862	3.44045	1.92809e-05	8.28839e-05	ATP-binding cassette domain-containing protein
ovat-39F_2571	-1.58633	4.4229	9.10925e-09	6.56358e-08	beta-ACP synthase
ovat-39F_3536	-1.58734	8.33694	1.1912e-26	5.25219e-25	nitroreductase family protein
ovat-39F_0706	-1.58737	4.9362	5.82929e-11	5.52611e-10	CusA/CzcA family heavy metal efflux RND transporter
ovat-39F_2072	-1.59364	3.77811	1.84576e-06	9.53844e-06	glycoside hydrolase family 3 C-terminal domain-containing protein
ovat-39F_2922	-1.5977	4.74641	1.20849e-10	1.09173e-09	DNA-binding protein
ovat-39F_1314	-1.60084	1.86242	0.0172139	0.0386589	glycoside hydrolase family 2 protein
ovat-39F_1332	-1.60373	6.16554	1.55169e-17	3.00702e-16	rhomboid family intramembrane serine protease
ovat-39F_0545	-1.60453	7.71473	4.80082e-25	1.84582e-23	UpxY family transcription antiterminator
ovat-39F_3635	-1.60541	1.85663	0.0172139	0.0386589	sulfatase-like hydrolase/transferase
ovat-39F_4036	-1.6066	6.13015	1.58634e-17	3.06183e-16	formyltetrahydrofolate deformylase
ovat-39F_0209	-1.61053	3.42947	1.92809e-05	8.28839e-05	discoidin domain-containing protein
ovat-39F_3564	-1.61076	2.84112	0.000307805	0.00106655	Coenzyme F420 hydrogenase/dehydrogenase, beta subunit C-terminal domain
ovat-39F_1897	-1.6154	11.7834	1.29744e-32	1.00572e-30	hypothetical protein
ovat-39F_3892	-1.61774	3.44405	1.29792e-05	5.78645e-05	hypothetical protein
ovat-39F_4722	-1.6186	3.22276	5.03069e-05	0.000202491	glycosyltransferase
ovat-39F_1234	-1.62637	7.33286	5.09643e-24	1.80099e-22	sigma-70 family RNA polymerase sigma factor
ovat-39F_0558	-1.62663	2.81013	0.000698985	0.00220863	CDP-glucose 4,6-dehydratase
ovat-39F_4394	-1.63092	3.99192	3.30755e-07	1.94329e-06	thioredoxin domain-containing protein
ovat-39F_1133	-1.63275	2.45769	0.00135576	0.00401959	UDP-N-acetylglucosamine 2-epimerase (non-hydrolyzing)
ovat-39F_3644	-1.6336	4.91239	1.71666e-11	1.77425e-10	A/G-specific adenine glycosylase
ovat-39F_1372	-1.63794	5.76005	4.77333e-16	8.02121e-15	hypothetical protein
ovat-39F_0422	-1.63811	6.3673	2.3423e-19	5.43821e-18	1-acyl-sn-glycerol-3-phosphate acyltransferase
ovat-39F_4651	-1.64036	6.42288	9.36264e-20	2.20573e-18	AAA family ATPase
ovat-39F_3158	-1.64521	3.44753	9.95232e-06	4.52088e-05	glycosyl hydrolase 115 family protein
ovat-39F_0510	-1.64924	2.12297	0.0089477	0.0216638	polysaccharide export protein
ovat-39F_2498	-1.65822	1.93237	0.0225516	0.0490864	RNA ligase family protein
ovat-39F_2706	-1.6632	2.34944	0.00476323	0.0124889	agarase
ovat-39F_1331	-1.66367	9.19924	7.37337e-32	5.28902e-30	HU family DNA-binding protein
ovat-39F_1750	-1.66507	5.80557	6.65404e-17	1.20677e-15	MFS transporter AraJ
ovat-39F_4037	-1.6679	2.90983	0.000147534	0.000544167	GNAT family N-acetyltransferase
ovat-39F_2497	-1.67029	2.43009	0.00148551	0.00436659	AAA family ATPase
ovat-39F_3511	-1.67332	2.94717	0.000402917	0.00135319	polysaccharide export protein
ovat-39F_0164	-1.67492	2.35031	0.00324731	0.00885732	TonB-dependent receptor
ovat-39F_4269	-1.68187	1.71211	0.0194012	0.0430679	dTDP-glucose 4,6-dehydratase
ovat-39F_3022	-1.68498	2.27156	0.00361384	0.00976286	hypothetical protein
ovat-39F_0421	-1.6886	5.35966	1.15297e-14	1.64835e-13	D-alanine--D-alanine ligase
ovat-39F_3876	-1.69674	2.09291	0.00667252	0.0167896	DMT family protein
ovat-39F_4149	-1.69926	2.18438	0.00399733	0.010661	endo-1,4-beta-xylanase
ovat-39F_0202	-1.70049	2.00078	0.0225516	0.0490864	TonB-dependent receptor
ovat-39F_2118	-1.70072	3.0311	0.000127152	0.000477041	glycan-binding surface protein
ovat-39F_3561	-1.70319	2.09761	0.0089477	0.0216638	Coenzyme F420 hydrogenase/dehydrogenase, beta subunit C-terminal domain
ovat-39F_0528	-1.70568	7.34596	4.62218e-26	1.93167e-24	DNA-directed RNA polymerase subunit omega
ovat-39F_2919	-1.71775	2.00581	0.00667252	0.0167896	hypothetical protein
ovat-39F_1302	-1.71814	8.64204	8.02802e-32	5.67392e-30	peroxiredoxin
ovat-39F_0535	-1.72441	5.03083	2.28511e-13	2.83779e-12	GNAT family N-acetyltransferase
ovat-39F_0783	-1.72755	3.84589	4.13613e-08	2.76087e-07	TonB-dependent receptor
ovat-39F_1915	-1.73109	5.38455	1.27471e-15	2.06271e-14	gamma carbonic anhydrase family protein
ovat-39F_4659	-1.73411	9.08165	3.98183e-34	3.18944e-32	helix-turn-helix domain-containing protein
ovat-39F_2808	-1.74051	2.24831	0.00535825	0.0138749	carbohydrate kinase
ovat-39F_4200	-1.74987	2.64289	0.000390338	0.00131653	LytTR family DNA-binding domain-containing protein
ovat-39F_0630	-1.75491	1.79315	0.0172139	0.0386589	terminase
ovat-39F_4306	-1.75985	5.91836	3.26878e-19	7.37547e-18	penicillin-binding protein 2
ovat-39F_2835	-1.76126	5.71505	1.38276e-17	2.72359e-16	histone H1
ovat-39F_5199	-1.76195	1.78653	0.0172139	0.0386589	glycosyltransferase
ovat-39F_3236	-1.78059	1.6713	0.0194012	0.0430679	hypothetical protein
ovat-39F_3073	-1.78513	9.24529	2.47957e-36	2.20681e-34	AAA family ATPase
ovat-39F_4323	-1.78561	3.09044	1.42405e-05	6.31945e-05	zinc ribbon domain-containing protein
ovat-39F_0982	-1.79427	5.58853	7.64321e-18	1.53055e-16	hypothetical protein
ovat-39F_0507	-1.79988	2.36047	0.00220191	0.00625436	DegT/DnrJ/EryC1/StrS family aminotransferase
ovat-39F_3075	-1.80428	1.85877	0.0172139	0.0386589	dehydrogenase
ovat-39F_1849	-1.81362	1.54509	0.0215588	0.047182	ABC transporter ATP-binding protein/permease
ovat-39F_3577	-1.82224	6.68246	1.25131e-25	5.05065e-24	hypothetical protein
ovat-39F_2342	-1.82624	5.8011	4.98544e-20	1.24054e-18	RecX family transcriptional regulator
ovat-39F_3562	-1.82728	2.47886	0.00044389	0.00147738	hypothetical protein
ovat-39F_4028	-1.8335	10.2732	6.98941e-40	7.63435e-38	ferritin
ovat-39F_4835	-1.83473	2.2759	0.000745618	0.00234059	ABC transporter permease
ovat-39F_4962	-1.83983	3.94413	2.16184e-09	1.67848e-08	PCMD domain-containing protein
ovat-39F_1841	-1.84039	3.32142	3.06069e-06	1.52274e-05	cation diffusion facilitator family transporter
ovat-39F_0481	-1.84096	2.18789	0.00399733	0.010661	thioredoxin family protein
ovat-39F_0562	-1.84462	2.32524	0.0024236	0.00679921	glycosyltransferase family 4 protein
ovat-39F_4088	-1.84708	3.5511	1.1492e-07	7.11736e-07	phage integrase SAM-like domain-containing protein
ovat-39F_2110	-1.84754	1.93323	0.00734764	0.0182778	glycoside hydrolase family 30 protein
ovat-39F_3044	-1.86671	1.63873	0.0194012	0.0430679	hypothetical protein
ovat-39F_5068	-1.86779	1.93889	0.00305005	0.00837112	single-stranded DNA-binding protein
ovat-39F_0370	-1.87089	5.73084	1.99032e-20	5.19862e-19	sodium-dependent transporter
ovat-39F_2423	-1.87235	9.28088	8.71081e-40	9.30315e-38	family 43 glycosylhydrolase
ovat-39F_4999	-1.87509	2.90514	1.55015e-05	6.79747e-05	lipocalin family protein
ovat-39F_2971	-1.8783	7.03413	2.70984e-29	1.55041e-27	hypothetical protein
ovat-39F_0126	-1.89253	2.00766	0.00667252	0.0167896	SusD family
ovat-39F_2243	-1.9039	6.09847	1.24506e-23	4.33607e-22	sigma 54-interacting transcriptional regulator
ovat-39F_0062	-1.91154	7.78368	7.64714e-35	6.56288e-33	tetratricopeptide repeat protein
ovat-39F_2935	-1.91809	6.11305	5.06606e-24	1.80099e-22	SDR family oxidoreductase
ovat-39F_5179	-1.94375	5.84078	1.50472e-22	4.82112e-21	antibiotic acetyltransferase
ovat-39F_4417	-1.94573	2.22991	0.00161683	0.00472369	SusD family
ovat-39F_1900	-1.94661	8.55137	2.38917e-39	2.39215e-37	anaerobic C4-dicarboxylate transporter
ovat-39F_0135	-1.94704	5.54885	1.57775e-20	4.23613e-19	family 43 glycosylhydrolase
ovat-39F_0129	-1.96838	1.58829	0.0135555	0.031231	fimbrillin family protein
ovat-39F_2174	-1.96943	1.79111	0.00797204	0.0196884	polysaccharide lyase beta-sandwich domain-containing protein
ovat-39F_3628	-1.96975	2.13797	0.000771653	0.002416	hypothetical protein
ovat-39F_2089	-1.97471	1.96992	0.00305005	0.00837112	LPP20 family lipoprotein
ovat-39F_1964	-1.97828	7.80838	4.26311e-37	3.9401e-35	hypothetical protein
ovat-39F_0226	-1.9808	8.02469	1.87068e-38	1.8348e-36	PAS domain-containing protein
ovat-39F_3695	-1.98215	1.79643	0.00318281	0.00869125	glycan-binding surface protein
ovat-39F_0447	-1.98365	6.39573	9.70346e-28	4.66348e-26	hypothetical protein
ovat-39F_3395	-1.997	2.33711	0.000201845	0.000721775	JAB domain-containing protein
ovat-39F_2545	-2.00687	1.87076	0.00505356	0.0131568	discoidin domain-containing protein
ovat-39F_0523	-2.00715	8.39037	4.81667e-41	5.64607e-39	SGNH/GDSL hydrolase family protein
ovat-39F_2369	-2.00893	2.33776	0.000305864	0.00106136	SusD family outer membrane lipoprotein NanU
ovat-39F_2646	-2.01185	1.67273	0.00845399	0.0206378	glycerophosphodiester phosphodiesterase family protein
ovat-39F_4215	-2.01262	2.3378	0.000129611	0.000483626	calcineurin-like phosphoesterase C-terminal domain-containing protein
ovat-39F_0921	-2.01305	8.29142	9.52752e-41	1.09022e-38	hypothetical protein
ovat-39F_2440	-2.02314	3.01886	6.19393e-07	3.46947e-06	flavodoxin family protein
ovat-39F_2614	-2.02319	2.51362	5.44898e-05	0.00021805	discoidin domain-containing protein
ovat-39F_0480	-2.02486	9.33398	4.13748e-46	6.02567e-44	immunity 51 family protein
ovat-39F_2936	-2.02694	6.81166	4.21547e-32	3.16556e-30	HAD family phosphatase
ovat-39F_1401	-2.03353	3.95758	3.05429e-11	3.00182e-10	ATP-binding protein
ovat-39F_2825	-2.0368	2.24991	0.000199835	0.000717794	arsenate reductase family protein
ovat-39F_0563	-2.04013	2.31214	0.000313232	0.00108265	alpha-1,2-fucosyltransferase
ovat-39F_0508	-2.04555	2.71538	1.55577e-05	6.80967e-05	glycosyltransferase family 4 protein
ovat-39F_3626	-2.0533	4.10294	2.34604e-12	2.64673e-11	hypothetical protein
ovat-39F_2273	-2.06375	2.1656	0.000493828	0.00162224	glycerophosphodiester phosphodiesterase family protein
ovat-39F_2705	-2.07722	1.54756	0.0215588	0.047182	hypothetical protein
ovat-39F_3052	-2.13071	1.64433	0.00797204	0.0196884	YWFCY domain-containing protein
ovat-39F_2546	-2.14947	1.97728	0.00124118	0.00370505	sialate O-acetylesterase
ovat-39F_1114	-2.15651	9.34419	1.03163e-51	2.25363e-49	polyprenyl synthetase family protein
ovat-39F_4270	-2.17473	2.87966	7.69006e-07	4.22865e-06	WecB/TagA/CpsF family glycosyltransferase
ovat-39F_3252	-2.17866	1.79675	0.00119818	0.00359005	lipoprotein
ovat-39F_3870	-2.18778	7.11935	2.02256e-39	2.06817e-37	NAD(P)H-binding protein
ovat-39F_3890	-2.18866	3.21711	1.09788e-08	7.81692e-08	redoxin domain-containing protein
ovat-39F_2945	-2.19547	5.03592	4.88254e-21	1.36427e-19	MBL fold metallo-hydrolase
ovat-39F_3072	-2.20396	1.87289	0.00124118	0.00370505	lysozyme
ovat-39F_2804	-2.20398	1.51174	0.00845399	0.0206378	histidine-type phosphatase
ovat-39F_4246	-2.21	11.7325	2.07513e-57	6.23317e-55	EFR1 family ferrodoxin
ovat-39F_0238	-2.22416	1.59075	0.00519349	0.0134845	hypothetical protein
ovat-39F_0504	-2.2486	2.56822	3.38843e-06	1.67023e-05	transcriptional regulator
ovat-39F_4265	-2.2619	10.0666	4.53693e-58	1.45363e-55	phage holin family protein
ovat-39F_4643	-2.26463	2.016	0.000109084	0.000415749	LamG domain-containing protein
ovat-39F_5078	-2.27108	4.84743	6.75476e-21	1.85505e-19	glycosyltransferase family 4 protein
ovat-39F_0557	-2.28678	1.25488	0.00827293	0.0202856	WxcM-like domain-containing protein
ovat-39F_3888	-2.29127	1.77035	0.00199287	0.00570441	hypothetical protein
ovat-39F_4202	-2.29316	1.83371	0.00119818	0.00359005	succinate--CoA ligase subunit alpha
ovat-39F_2373	-2.30783	2.74633	2.43792e-07	1.4573e-06	glycoside hydrolase family 28 protein
ovat-39F_0329	-2.31853	1.912	0.000157466	0.000578137	hypothetical protein
ovat-39F_3566	-2.32184	4.07626	4.23916e-15	6.42694e-14	MATE family efflux transporter
ovat-39F_0560	-2.33177	2.73672	6.94389e-07	3.84474e-06	hypothetical protein
ovat-39F_2187	-2.36408	6.88495	3.64269e-43	4.73156e-41	acyl carrier protein
ovat-39F_0328	-2.36635	2.23603	2.83392e-05	0.000119054	SusD family
ovat-39F_1060	-2.38801	3.96943	1.60391e-15	2.57806e-14	carboxypeptidase regulatory-like domain-containing protein
ovat-39F_1552	-2.38825	7.25287	2.10214e-47	3.48376e-45	hypothetical protein
ovat-39F_5143	-2.40501	2.50142	3.38843e-06	1.67023e-05	autotransporter outer membrane beta-barrel domain-containing protein
ovat-39F_0820	-2.42096	4.54584	1.62917e-20	4.34987e-19	calycin-like domain-containing protein
ovat-39F_2221	-2.42322	2.08366	6.63863e-05	0.000262163	glycoside hydrolase family 88 protein
ovat-39F_3230	-2.44694	2.3749	4.00966e-06	1.94848e-05	hypothetical protein
ovat-39F_3165	-2.45701	3.75708	4.02167e-14	5.41404e-13	TonB-dependent receptor
ovat-39F_4300	-2.46838	10.4504	1.33022e-68	1.06551e-65	ferritin
ovat-39F_2694	-2.48628	3.18161	8.63426e-11	8.0732e-10	phosphodiester glycosidase family protein
ovat-39F_4061	-2.49233	1.51054	0.000901263	0.00278015	histone H1
ovat-39F_0368	-2.49434	1.59692	0.00109051	0.00330037	ATP-binding cassette domain-containing protein
ovat-39F_0604	-2.50451	2.23659	5.34369e-06	2.54275e-05	TSCPD domain-containing protein
ovat-39F_0556	-2.50759	2.23594	1.47338e-05	6.4964e-05	GDSL-type esterase/lipase family protein
ovat-39F_5085	-2.51156	3.30701	4.64532e-11	4.49203e-10	Gfo/Idh/MocA family oxidoreductase
ovat-39F_2570	-2.53686	2.73725	1.87862e-08	1.3066e-07	acyl-CoA thioesterase
ovat-39F_4326	-2.56501	9.07853	2.75585e-67	1.89209e-64	4Fe-4S binding protein
ovat-39F_1003	-2.59367	4.23366	1.81065e-20	4.78132e-19	MBL fold metallo-hydrolase
ovat-39F_2884	-2.63003	1.26009	0.00827293	0.0202856	phosphate ABC transporter permease subunit PstC
ovat-39F_3817	-2.63183	3.36051	4.13524e-13	5.05699e-12	glycoside hydrolase family 88 protein
ovat-39F_5126	-2.63947	9.90063	2.99952e-76	3.60392e-73	hypothetical protein
ovat-39F_0279	-2.66106	1.02191	0.0227717	0.049409	glycerophosphodiester phosphodiesterase family protein
ovat-39F_1024	-2.67383	1.02121	0.00696266	0.0174466	lipocalin family protein
ovat-39F_3952	-2.73141	1.69039	0.000128508	0.000480258	fimbrial protein
ovat-39F_5076	-2.75441	2.09243	2.38778e-06	1.20796e-05	acyltransferase
ovat-39F_5205	-2.76846	1.95672	8.38646e-06	3.86807e-05	oligosaccharide repeat unit polymerase
ovat-39F_1843	-2.78327	8.53061	1.39905e-73	1.34476e-70	hypothetical protein
ovat-39F_0944	-2.84549	6.94751	1.95663e-60	6.71682e-58	hypothetical protein
ovat-39F_2921	-2.85725	6.95884	5.36301e-61	2.14788e-58	helix-turn-helix domain-containing protein
ovat-39F_5163	-2.90757	3.7744	2.3631e-18	4.89529e-17	hypothetical protein
ovat-39F_4192	-2.92419	1.77714	4.33785e-05	0.000177277	aldo/keto reductase
ovat-39F_1489	-3.03382	1.52121	0.000290861	0.00101369	polyphosphate polymerase domain-containing protein
ovat-39F_4051	-3.04384	0.818537	0.0227717	0.049409	HMG-box domain-containing protein
ovat-39F_5146	-3.04683	0.820614	0.0227717	0.049409	hypothetical protein
ovat-39F_2656	-3.08201	9.5592	9.72608e-95	2.33718e-91	NigD-like protein
ovat-39F_3413	-3.32191	6.17551	6.95641e-65	3.91386e-62	hypothetical protein
ovat-39F_0597	-3.42251	5.10819	2.29705e-41	2.7599e-39	hypothetical protein
ovat-39F_4996	-3.44018	1.5765	1.65852e-05	7.21996e-05	tyrosine-type recombinase/integrase
ovat-39F_5195	-3.52239	0.965591	0.00055804	0.0018048	DNA primase
ovat-39F_3415	-3.69218	1.21686	2.00373e-05	8.57518e-05	hypothetical protein
ovat-39F_0146	-3.7065	1.03125	0.00055804	0.0018048	lipoprotein
ovat-39F_5098	-3.72432	2.08607	2.87403e-10	2.44471e-09	tyrosine-type recombinase/integrase
ovat-39F_5010	-3.76416	0.822108	0.00214009	0.00610401	helix-turn-helix domain-containing protein
ovat-39F_2690	-3.7657	0.823471	0.00214009	0.00610401	NTF2 fold immunity protein
ovat-39F_0239	-3.95644	3.11665	1.21519e-22	3.91959e-21	hypothetical protein
ovat-39F_1371	-4.3151	4.04057	1.51841e-40	1.69709e-38	PepSY-associated TM helix domain-containing protein
ovat-39F_1685	-4.59594	5.48773	2.74256e-82	4.39358e-79	rubredoxin
ovat-39F_5028	-5.23834	0.495569	0.0163102	0.0368707	conjugal transfer protein TraO

## Sheet: Table S8
Table S8. Differentially expressed genes of the bi-association Bacteroides uniformis 176F and Bacteroides ovatus 39F vs only Bacteroides uniformis 176F on DR. Genes up-regulated and with p-value<0.05 are highlighted in green.
locus_tag	logFC	logCPM	PValue	FDR	Annotation
176F_0088	6.90157	2.37101	2.65688e-11	1.19677e-10	hypothetical protein
176F_2296	6.87736	2.35102	2.65688e-11	1.19677e-10	alpha-L-fucosidase
176F_1031	6.10795	1.75578	1.3914e-06	4.0223e-06	TonB-dependent receptor plug domain-contain
176F_1593	6.0653	1.72458	2.56303e-06	7.18834e-06	hypothetical protein
176F_3447	5.97176	1.65746	4.7228e-06	1.29309e-05	GPW/gp25 family protein
176F_5151	5.81398	1.54734	2.95724e-05	7.3739e-05	hypothetical protein
176F_0083	5.70527	1.47308	5.44948e-05	0.000130515	terminase
176F_0909	5.57378	1.38624	0.000184784	0.000415156	mobilization protein
176F_0112	5.5393	7.60702	6.77465e-142	1.56088e-138	ABC transporter ATP-binding protein
176F_0044	5.44208	1.30139	0.000339857	0.000734551	VRR-NUC domain-containing protein
176F_3675	5.44146	1.30101	0.000339857	0.000734551	Starch-binding associating with outer membr
176F_1261	5.42509	4.56857	4.70528e-38	9.55151e-37	AMP-binding protein
176F_0244	5.37199	1.25738	0.000624324	0.00130827	PH domain-containing protein
176F_0041	5.29373	1.20916	0.000146776	0.000334162	hypothetical protein
176F_2745	5.2228	1.16648	0.000146776	0.000334162	alpha-L-fucosidase
176F_0080	5.04198	1.06095	0.000558417	0.00117766	hypothetical protein
176F_1181	4.93711	3.7685	2.48381e-25	2.69938e-24	TraB/GumN family protein
176F_3415	4.83422	5.84051	3.30558e-65	2.17602e-63	Starch-binding associating with outer membr
176F_2337	4.81683	5.04809	1.82886e-47	5.40217e-46	hypothetical protein
176F_2893	4.73193	0.892977	0.00214108	0.00415765	hypothetical protein
176F_4779	4.72649	0.889635	0.00420482	0.00780025	glycosyltransferase
176F_3489	4.72104	3.57637	1.52134e-22	1.38271e-21	cold shock domain-containing protein
176F_3138	4.61188	0.832364	0.00420482	0.00780025	N-6-adenine-methyltransferase
176F_4931	4.60899	0.830589	0.00420482	0.00780025	primase C-terminal domain-containing protei
176F_2997	4.60471	7.06408	8.91533e-109	2.56762e-106	mannitol dehydrogenase family protein
176F_4075	4.47792	0.767245	0.00827408	0.0145578	GIY-YIG nuclease family protein
176F_5131	4.47647	0.766355	0.00827408	0.0145578	hypothetical protein
176F_4235	4.47512	0.765532	0.00827408	0.0145578	hypothetical protein
176F_1494	4.43767	7.84041	1.57677e-123	7.26577e-121	UDP-N-acetylmuramate--L-alanine ligase
176F_3490	4.41503	5.50133	2.21385e-60	1.10885e-58	hypothetical protein
176F_0111	4.40664	7.02379	1.0256e-97	1.96916e-95	hypothetical protein
176F_3363	4.36678	4.4891	1.53334e-32	2.30151e-31	hemolysin activation protein
176F_1431	4.33239	0.70016	0.0163138	0.0271976	hypothetical protein
176F_0410	4.27784	4.6988	4.0077e-36	7.21386e-35	ATP-binding cassette domain-containing prot
176F_4412	4.26369	4.94434	2.23328e-38	4.61479e-37	glycoside hydrolase family 18
176F_0107	4.18337	6.85041	1.15295e-87	1.66025e-85	glycosyltransferase family 2 protein
176F_0769	4.10172	4.24857	1.13332e-29	1.505e-28	phosphoribosylamine--glycine ligase
176F_5172	4.09238	4.24537	5.18519e-27	6.09524e-26	hypothetical protein
176F_3365	4.03089	3.32338	4.07683e-17	2.7708e-16	O-fucosyltransferase family protein
176F_0123	4.00383	2.51493	7.81267e-10	3.11965e-09	helix-hairpin-helix domain-containing prote
176F_3140	3.99529	1.85129	1.45654e-05	3.78109e-05	conjugative transposon protein TraK
176F_0649	3.97751	9.80375	9.15367e-141	1.406e-137	cell surface protein
176F_3069	3.92318	8.83677	1.48941e-124	8.57902e-122	OmpA family protein
176F_0271	3.91398	2.89226	2.32634e-11	1.05406e-10	MarR family transcriptional regulator
176F_1449	3.89785	2.87548	1.58782e-12	7.83368e-12	SusD family outer membrane lipoprotein NanU
176F_2284	3.87907	2.41584	6.69463e-09	2.40578e-08	SusD family
176F_3070	3.87895	7.02559	1.20331e-85	1.4986e-83	autotransporter outer membrane beta-barrel
176F_0609	3.87756	1.76154	9.33793e-06	2.48007e-05	hypothetical protein
176F_3903	3.87356	7.97275	1.58512e-107	4.05791e-105	SusD family
176F_3896	3.86353	4.76488	3.83823e-35	6.55058e-34	GNAT family N-acetyltransferase
176F_2996	3.86018	5.44413	1.10256e-45	3.09793e-44	MFS transporter
176F_0770	3.85471	5.31882	6.71633e-43	1.67291e-41	S9 family peptidase
176F_3587	3.83504	5.1365	1.50316e-43	3.84809e-42	WD40 repeat domain-containing protein
176F_3888	3.80337	7.99231	1.86789e-104	4.30361e-102	fimbrillin family protein
176F_1029	3.77969	1.69332	2.95602e-05	7.3739e-05	BACON domain-containing protein
176F_3588	3.74553	5.33022	3.03805e-43	7.69195e-42	WD40 repeat domain-containing protein
176F_5171	3.72981	5.17366	2.08623e-43	5.31125e-42	hypothetical protein
176F_1124	3.7283	2.29563	1.08722e-08	3.84196e-08	heavy-metal-associated domain-containing pr
176F_0078	3.72616	2.29469	1.08722e-08	3.84196e-08	hypothetical protein
176F_4281	3.72017	1.65731	0.000220748	0.00049093	SAM-dependent methyltransferase
176F_3904	3.71755	7.3996	1.46212e-88	2.17337e-86	fimbrillin family protein
176F_2389	3.69976	4.79705	1.45548e-34	2.4039e-33	glycosyltransferase family 2 protein
176F_3583	3.69381	4.86513	1.17133e-36	2.1764e-35	glycoside hydrolase family 2
176F_0115	3.69023	8.48419	3.30438e-112	1.08761e-109	fimbrillin family protein
176F_2058	3.68133	8.2403	1.1108e-106	2.69399e-104	PD-(D/E)XK nuclease family protein
176F_2357	3.59832	4.54422	3.63133e-28	4.58443e-27	gliding motility lipoprotein GldH
176F_3362	3.58768	3.64445	5.35837e-16	3.33667e-15	glycosyltransferase
176F_0205	3.58098	4.91174	1.26612e-36	2.34309e-35	endonuclease/exonuclease/phosphatase family
176F_1271	3.5681	3.61902	6.53984e-17	4.37381e-16	beta-ketoacyl-[acyl-carrier-protein] syntha
176F_4109	3.55669	3.20024	1.76242e-12	8.62127e-12	TonB-dependent receptor
176F_3341	3.55154	4.49172	4.89961e-28	6.15187e-27	Putative auto-transporter adhesin, head GIN
176F_3906	3.55109	9.65286	2.3251e-117	8.92839e-115	GH32 C-terminal domain-containing protein
176F_0270	3.54814	2.9187	3.02812e-12	1.4535e-11	plasmid recombination protein
176F_4107	3.53744	2.59465	7.91311e-08	2.58607e-07	S46 family peptidase
176F_3905	3.5361	8.77466	7.55378e-108	2.04752e-105	glycoside hydrolase family 32 protein
176F_1006	3.51984	6.11358	4.50857e-57	1.95995e-55	sigma-70 family RNA polymerase sigma factor
176F_3510	3.51279	1.51386	0.000291257	0.000637583	winged helix-turn-helix domain-containing p
176F_0046	3.49633	2.55285	6.1517e-08	2.03204e-07	AAA family ATPase
176F_0048	3.45935	2.84918	4.07082e-10	1.66003e-09	DNA (cytosine-5-)-methyltransferase
176F_3863	3.44147	6.11853	1.1436e-56	4.87935e-55	hypothetical protein
176F_3391	3.43825	8.76896	1.11526e-103	2.44719e-101	hypothetical protein
176F_2336	3.43694	5.79986	2.08828e-48	6.45826e-47	bifunctional demethylmenaquinone methyltran
176F_4859	3.42862	5.92402	5.45735e-54	2.0783e-52	FKBP-type peptidyl-prolyl cis-trans isomera
176F_2295	3.42512	2.82084	6.58928e-10	2.6472e-09	alpha-galactosidase
176F_2829	3.41944	2.81434	6.58928e-10	2.6472e-09	epoxyqueuosine reductase QueH
176F_1754	3.4176	7.94875	3.37293e-91	5.35948e-89	formate C-acetyltransferase
176F_2859	3.40028	9.88164	5.40379e-115	1.91544e-112	L-asparaginase 2
176F_2768	3.38923	6.12578	1.0189e-55	4.1185e-54	30S ribosomal protein S17
176F_3077	3.38393	1.43054	0.000902221	0.00185104	malonyl-ACP O-methyltransferase BioC
176F_3783	3.36686	3.75498	1.4722e-19	1.16362e-18	hypothetical protein
176F_2766	3.35692	6.19941	6.25227e-56	2.57236e-54	50S ribosomal protein L16
176F_2833	3.34598	5.7727	4.02445e-45	1.11046e-43	indolepyruvate oxidoreductase subunit beta
176F_0066	3.32817	1.99647	2.79387e-06	7.81673e-06	hypothetical protein
176F_0801	3.31999	4.69958	2.14908e-28	2.7432e-27	4Fe-4S binding protein
176F_0071	3.31618	1.38788	0.00158044	0.00313369	hypothetical protein
176F_3135	3.31124	1.38918	0.00519764	0.00947044	tRNA (adenine-N(6)-)-methyltransferase
176F_0765	3.30347	5.34142	4.53108e-38	9.23859e-37	zinc ABC transporter substrate-binding prot
176F_1493	3.29412	7.02163	2.11763e-73	1.99144e-71	UDP-N-acetylmuramate--L-alanine ligase
176F_2770	3.28826	7.41417	4.1165e-78	4.3111e-76	50S ribosomal protein L24
176F_3585	3.28541	5.33299	8.60405e-37	1.6249e-35	family 78 glycoside hydrolase catalytic dom
176F_3340	3.26186	4.90561	2.2938e-30	3.17412e-29	ABC transporter ATP-binding protein
176F_0862	3.24908	1.93863	8.41062e-06	2.24413e-05	family 78 glycoside hydrolase catalytic dom
176F_1629	3.21785	3.31454	1.86109e-14	1.0433e-13	hypothetical protein
176F_2573	3.20811	5.65635	3.8612e-43	9.72262e-42	RNA-binding transcriptional accessory prote
176F_2148	3.20743	6.63779	3.41052e-59	1.62017e-57	TonB-dependent receptor
176F_3808	3.19658	3.4723	8.76305e-14	4.7339e-13	hypothetical protein
176F_2812	3.19532	6.90288	1.56768e-64	9.63184e-63	Outer membrane protein (OmpH-like)
176F_3790	3.177	3.45348	6.26271e-14	3.42738e-13	WbqC family protein
176F_0038	3.14718	4.72507	8.79523e-30	1.18852e-28	AAA family ATPase
176F_0026	3.14612	4.07084	1.75375e-17	1.22258e-16	2-iminoacetate synthase ThiH
176F_3825	3.11477	8.19624	4.08068e-83	4.82148e-81	serine--tRNA ligase
176F_2057	3.1135	7.05671	1.17635e-64	7.4255e-63	TonB family protein
176F_1365	3.11293	6.34044	3.41943e-52	1.23099e-50	cysteine--tRNA ligase
176F_0245	3.10059	1.25732	0.00479059	0.00878084	toprim domain-containing protein
176F_3342	3.05882	5.95026	8.28559e-45	2.23275e-43	ABC transporter permease
176F_0110	3.05285	6.8428	6.37156e-60	3.12342e-58	hypothetical protein
176F_0114	3.04502	6.93697	2.85498e-65	1.90663e-63	OB-fold nucleic acid binding domain-contain
176F_0651	3.04073	7.32839	4.74338e-67	3.43859e-65	YncE family protein
176F_1262	3.03908	4.52369	1.22712e-23	1.2031e-22	C45 family autoproteolytic acyltransferase/
176F_3488	3.03537	7.37462	6.34146e-70	5.21812e-68	DEAD/DEAH box helicase
176F_3143	3.03457	1.79239	0.000263445	0.000580562	hypothetical protein
176F_2294	3.0339	1.78763	7.49002e-05	0.000176002	sulfatase-like hydrolase/transferase
176F_4858	3.02962	9.64106	1.19021e-94	2.03129e-92	FKBP-type peptidyl-prolyl cis-trans isomera
176F_4270	3.02902	8.96346	2.60362e-87	3.6356e-85	AhpC/TSA family protein
176F_1983	3.02494	10.416	2.14202e-96	3.94817e-94	TonB-dependent receptor
176F_2432	3.02465	6.42817	3.59528e-55	1.4282e-53	TlpA family protein disulfide reductase
176F_0605	3.02099	2.97752	4.6546e-09	1.70225e-08	toprim domain-containing protein
176F_3454	3.01446	4.03224	1.70071e-18	1.26513e-17	type VI secretion system TssO
176F_0540	3.00844	6.07474	3.45596e-49	1.08334e-47	TolC family protein
176F_2748	2.99428	8.11496	3.2558e-76	3.33393e-74	50S ribosomal protein L11
176F_4826	2.98809	4.46177	7.85721e-26	8.70337e-25	Starch-binding associating with outer membr
176F_3343	2.97931	4.64671	7.41815e-26	8.23683e-25	ABC transporter permease
176F_0600	2.96982	3.43013	2.19449e-12	1.06556e-11	ssDNA-binding domain-containing protein
176F_0068	2.96311	3.26822	7.11319e-13	3.57054e-12	hypothetical protein
176F_1796	2.95755	3.10628	2.12644e-10	8.85952e-10	WD40 repeat domain-containing protein
176F_3076	2.94262	1.72505	0.000128749	0.000295455	malonyl-ACP O-methyltransferase BioC
176F_0648	2.93583	5.72053	6.20902e-39	1.31244e-37	MATE family efflux transporter
176F_1984	2.92512	3.86871	1.48417e-15	8.96339e-15	IS66 family insertion sequence element acce
176F_2838	2.90904	4.38968	1.86665e-24	1.9157e-23	50S ribosomal protein L35
176F_4649	2.8997	7.94999	8.58563e-72	7.46464e-70	MFS transporter
176F_3453	2.89857	4.11731	1.6094e-17	1.12365e-16	type VI secretion system TssO
176F_0634	2.8927	1.69539	0.000726744	0.00151121	DNA-binding protein
176F_5020	2.89068	2.40047	1.83065e-06	5.21684e-06	His-Xaa-Ser system radical SAM maturase Hxs
176F_2769	2.88882	7.50949	4.32772e-65	2.76974e-63	50S ribosomal protein L14
176F_2502	2.88144	5.18034	4.22502e-34	6.83119e-33	cyclodeaminase/cyclohydrolase family protei
176F_0676	2.86549	5.47454	4.3799e-36	7.85314e-35	ion transporter
176F_1608	2.85595	4.72316	1.02031e-23	1.00248e-22	SH3 domain-containing protein
176F_0105	2.85574	3.02719	3.59958e-09	1.32483e-08	AmpG family muropeptide MFS transporter
176F_2749	2.85559	9.33491	2.83383e-83	3.43639e-81	50S ribosomal protein L1
176F_3134	2.84347	1.11097	0.00382725	0.00715455	conjugative transposon protein TraN
176F_3743	2.84169	1.1138	0.014214	0.0240009	phage integrase SAM-like domain-containing
176F_2314	2.83858	3.96174	1.78705e-18	1.32391e-17	5-formyltetrahydrofolate cyclo-ligase
176F_1447	2.83691	1.65886	0.0011998	0.00241006	glycosyl hydrolase 53 family protein
176F_1669	2.83538	5.99214	9.70133e-42	2.2925e-40	hypothetical protein
176F_2297	2.83265	2.04467	1.16896e-05	3.06228e-05	sulfatase-like hydrolase/transferase
176F_0206	2.82634	5.46276	1.91423e-33	2.99009e-32	M3 family metallopeptidase
176F_0771	2.82532	3.15696	1.70094e-11	7.7912e-11	ORF6N domain-containing protein
176F_0462	2.80615	3.14764	2.68865e-10	1.11115e-09	hypothetical protein
176F_1265	2.7975	2.78838	4.5058e-09	1.65045e-08	BofC C-terminal domain-containing protein
176F_4279	2.79197	4.44918	6.80262e-20	5.48016e-19	WGR domain-containing protein
176F_0650	2.78856	8.58374	1.85001e-73	1.77601e-71	M64 family metallo-endopeptidase
176F_4488	2.77406	6.73911	1.44134e-51	4.99376e-50	LysM peptidoglycan-binding domain-containin
176F_2813	2.76095	8.47517	5.54771e-72	4.91613e-70	Outer membrane protein (OmpH-like)
176F_3332	2.76	3.11289	1.81301e-09	6.91586e-09	ATP-binding cassette domain-containing prot
176F_5003	2.75818	8.43391	2.40141e-71	2.0492e-69	ATP-binding protein
176F_1625	2.75678	1.99961	0.00019298	0.000432727	pectate lyase
176F_0059	2.7542	1.06292	0.00696592	0.0124511	VOG0244
176F_0539	2.75147	6.9591	3.43301e-53	1.27575e-51	macrolide transporter subunit MacA
176F_3426	2.75143	7.48886	6.38917e-61	3.23531e-59	tetratricopeptide repeat protein
176F_2751	2.74989	7.67217	5.8297e-64	3.44401e-62	50S ribosomal protein L7/L12
176F_2005	2.74962	8.0183	1.49362e-66	1.05886e-64	TolC family protein
176F_2746	2.73635	1.58891	0.000643101	0.00134517	glycoside hydrolase family 88 protein
176F_1263	2.73605	5.00183	2.34802e-27	2.86235e-26	NAD(P)-binding protein
176F_0043	2.73415	3.22704	9.518e-12	4.40794e-11	hypothetical protein
176F_1718	2.73039	1.58522	0.00109182	0.00220857	conjugative transposon protein TraM
176F_0799	2.72832	8.09109	2.60397e-66	1.81804e-64	hypothetical protein
176F_3586	2.71995	7.17673	9.30462e-55	3.63353e-53	family 20 glycosylhydrolase
176F_2580	2.70439	3.57635	2.36848e-12	1.14763e-11	AAA family ATPase
176F_2753	2.70045	10.5781	5.66339e-80	6.21355e-78	DNA-directed RNA polymerase subunit beta'
176F_4587	2.7003	7.67955	1.33581e-62	7.15748e-61	biotin/lipoyl-binding protein
176F_4674	2.69055	7.48818	1.11281e-58	5.23249e-57	AAA domain-containing protein
176F_2387	2.68864	6.83165	1.94521e-52	7.0579e-51	exopolysaccharide biosynthesis protein
176F_0601	2.67061	3.65939	2.74571e-12	1.3211e-11	hypothetical protein
176F_2219	2.66857	5.7192	7.71922e-34	1.2308e-32	outer membrane beta-barrel protein
176F_1173	2.66687	5.45579	3.08318e-34	5.03804e-33	TonB-dependent receptor plug domain-contain
176F_0610	2.66043	3.16473	1.70094e-11	7.7912e-11	hypothetical protein
176F_2783	2.65769	7.10093	1.18537e-55	4.74971e-54	30S ribosomal protein S13
176F_2781	2.65204	4.14209	1.09187e-15	6.69061e-15	translation initiation factor IF-1
176F_0314	2.64965	4.87107	4.57437e-23	4.34613e-22	polysaccharide biosynthesis protein
176F_1595	2.64839	4.56979	2.2803e-22	2.05227e-21	phage NinH family protein
176F_2315	2.63892	6.14646	4.10616e-38	8.40941e-37	histidinol-phosphatase
176F_0861	2.63879	3.88266	1.48417e-15	8.96339e-15	hypothetical protein
176F_4716	2.63328	8.11737	6.21863e-63	3.41136e-61	tryptophanase
176F_1433	2.63113	4.03188	3.08669e-16	1.96729e-15	phosphoribosylanthranilate isomerase
176F_3144	2.62937	2.20022	5.36396e-06	1.46602e-05	Adenine-specific methyltransferase
176F_0113	2.62836	7.34639	1.43576e-53	5.42295e-52	PepSY-associated TM helix domain-containing
176F_0039	2.62324	4.02667	4.41836e-16	2.7776e-15	recombinase RecT
176F_1177	2.61437	9.77055	1.63477e-73	1.60277e-71	insulinase family protein
176F_1666	2.61061	3.78008	6.41919e-14	3.49641e-13	M23 family metallopeptidase
176F_1491	2.61027	8.59127	2.06196e-65	1.39728e-63	UDP-N-acetylmuramoyl-L-alanine--D-glutamate
176F_2785	2.58055	9.02652	3.94704e-69	3.13585e-67	30S ribosomal protein S4
176F_4278	2.57073	4.75164	7.08339e-22	6.22905e-21	WGR domain-containing protein
176F_3902	2.57031	8.72308	2.46294e-64	1.49332e-62	TonB-dependent receptor
176F_1492	2.56928	7.71743	7.48153e-57	3.22195e-55	FtsW/RodA/SpoVE family cell cycle protein
176F_0199	2.56605	2.15485	8.91296e-06	2.3713e-05	LruC domain-containing protein
176F_3995	2.55212	2.93946	1.92173e-09	7.30036e-09	alpha-N-acetylglucosaminidase
176F_4207	2.54982	4.04877	8.18276e-15	4.70152e-14	N-acetyl-gamma-glutamyl-phosphate reductase
176F_0910	2.54914	1.46998	0.00310585	0.00588961	toprim domain-containing protein
176F_2123	2.54503	1.46825	0.00310585	0.00588961	hypothetical protein
176F_1101	2.54125	7.74731	8.35984e-56	3.40904e-54	Na(+)-translocating NADH-quinone reductase
176F_3438	2.54029	3.33521	6.31535e-10	2.54381e-09	DNA/RNA non-specific endonuclease
176F_4442	2.53881	0.952315	0.0126281	0.0215281	cohesin domain-containing protein
176F_0790	2.53779	0.951693	0.0126281	0.0215281	alginate lyase family protein
176F_4714	2.52335	6.78299	9.56103e-48	2.87956e-46	(4Fe-4S)-binding protein
176F_0828	2.52064	9.9791	1.75098e-69	1.41553e-67	beta-glucosidase BglX
176F_2750	2.51976	8.01266	3.4997e-57	1.53587e-55	50S ribosomal protein L10
176F_2430	2.51965	5.56069	5.10574e-30	6.91978e-29	response regulator transcription factor
176F_1559	2.51695	7.39069	1.335e-51	4.66037e-50	transcription termination factor Rho
176F_2334	2.50178	6.07766	2.68595e-37	5.24443e-36	PhoH family protein
176F_3344	2.48875	4.29841	8.58774e-17	5.70206e-16	ABC transporter permease
176F_0045	2.47906	3.02462	3.00051e-09	1.11773e-08	phage replisome organiser protein
176F_4108	2.47521	2.33717	2.14595e-05	5.46025e-05	zinc-dependent metalloprotease
176F_2061	2.47358	6.05142	1.67873e-35	2.89723e-34	transcriptional regulator
176F_4409	2.47199	6.1442	2.59456e-36	4.72559e-35	BACON domain-containing protein
176F_0514	2.46211	3.26733	1.23369e-09	4.80952e-09	hypothetical protein
176F_0767	2.45782	2.08099	0.000200358	0.000447962	VTT domain-containing protein
176F_0798	2.45561	9.07222	2.73621e-63	1.53761e-61	2-oxoglutarate oxidoreductase
176F_5094	2.45385	5.98031	7.04148e-35	1.1842e-33	XRE family transcriptional regulator
176F_0797	2.4474	8.75182	4.81326e-61	2.46439e-59	2-oxoacid:acceptor oxidoreductase family pr
176F_2752	2.4471	10.6071	4.77583e-67	3.43859e-65	DNA-directed RNA polymerase subunit beta
176F_2001	2.43419	5.00526	8.83463e-23	8.2576e-22	response regulator
176F_0511	2.43087	4.42001	2.03001e-16	1.32122e-15	gliding motility protein
176F_1496	2.4299	8.00614	5.1425e-54	1.97472e-52	cell division protein FtsA
176F_3895	2.42037	3.8544	9.57232e-14	5.14694e-13	GNAT family N-acetyltransferase
176F_3043	2.41934	5.69781	1.74258e-30	2.41862e-29	sulfatase-like hydrolase/transferase
176F_2120	2.41728	5.41265	8.00668e-28	9.99859e-27	ferrichrome ABC transporter substrate-bindi
176F_2503	2.41597	6.03492	7.58806e-36	1.35526e-34	histidine ammonia-lyase
176F_3477	2.41519	5.44438	1.58528e-27	1.9532e-26	alpha-1,6-mannanase
176F_0953	2.41399	0.891705	0.0227785	0.0370895	NTF2 fold immunity protein
176F_1105	2.41168	6.06799	6.06961e-34	9.74521e-33	NADH:ubiquinone reductase (Na(+)-transporti
176F_3811	2.41013	4.80367	4.92637e-21	4.14247e-20	hypothetical protein
176F_4344	2.40492	5.60486	4.83928e-27	5.7178e-26	peptide chain release factor 1
176F_0250	2.40205	3.69773	1.1064e-11	5.11362e-11	ssDNA-binding domain-containing protein
176F_4738	2.39236	7.21769	7.29152e-46	2.07403e-44	ketopantoate reductase family protein
176F_0272	2.39128	2.95466	5.97413e-09	2.16251e-08	hypothetical protein
176F_1434	2.38872	4.54298	3.98264e-19	3.04851e-18	indole-3-glycerol phosphate synthase TrpC
176F_2232	2.38838	10.2813	8.26819e-64	4.82276e-62	citrate/2-methylcitrate synthase
176F_3748	2.38657	12.8001	5.41701e-66	3.72561e-64	glutamate decarboxylase
176F_1932	2.38587	2.27104	5.31183e-05	0.00012755	hypothetical protein
176F_1103	2.38106	6.66012	1.64885e-42	4.02006e-41	Na(+)-translocating NADH-quinone reductase
176F_2013	2.37573	2.27335	0.000200312	0.000447962	DsbA family protein
176F_1016	2.36747	6.66343	5.0076e-40	1.10938e-38	S46 family peptidase
176F_2837	2.36449	7.56795	3.48244e-48	1.0698e-46	50S ribosomal protein L20
176F_1015	2.36313	7.29804	1.20198e-45	3.35681e-44	S46 family peptidase
176F_0825	2.36238	11.6821	2.67975e-64	1.60368e-62	TonB-dependent receptor
176F_4836	2.36146	5.64877	3.37265e-30	4.61163e-29	HlyD family secretion protein
176F_3049	2.3592	5.19054	9.33902e-25	9.80278e-24	DNA alkylation repair protein
176F_1691	2.35917	2.63001	6.15194e-07	1.84318e-06	GH92 family glycosyl hydrolase
176F_4210	2.35261	2.6294	4.36278e-06	1.20094e-05	arginine repressor
176F_3513	2.35056	2.25456	0.000200312	0.000447962	hypothetical protein
176F_0965	2.34885	6.496	1.33499e-39	2.90171e-38	hypothetical protein
176F_2834	2.34737	6.4195	4.77173e-35	8.08388e-34	phenylacetate--CoA ligase
176F_2417	2.34648	2.62712	4.36278e-06	1.20094e-05	PAS domain-containing protein
176F_2007	2.34106	7.4411	1.75927e-45	4.88357e-44	multidrug transporter subunit MdtE
176F_0409	2.33612	5.0715	1.4251e-22	1.30037e-21	ABC transporter permease
176F_4308	2.33203	5.44268	3.95197e-26	4.44163e-25	C4-type zinc ribbon domain-containing prote
176F_0964	2.33063	6.29555	3.738e-37	7.17697e-36	NAD(P)H-hydrate dehydratase
176F_1238	2.32806	4.46082	6.07941e-17	4.07772e-16	Putative auto-transporter adhesin, head GIN
176F_0985	2.32774	9.43045	2.89457e-59	1.38939e-57	preprotein translocase subunit SecA
176F_4570	2.32225	4.37056	1.46452e-15	8.87964e-15	tRNA pseudouridine(55) synthase TruB
176F_3484	2.32138	4.28706	2.72806e-14	1.51457e-13	helix-turn-helix transcriptional regulator
176F_0604	2.30782	2.41938	2.26855e-05	5.74573e-05	hypothetical protein
176F_1609	2.29866	2.88474	3.55541e-08	1.20732e-07	MmcQ/YjbR family DNA-binding protein
176F_4986	2.29779	4.18264	4.1572e-15	2.44342e-14	glycosyl transferase family 6
176F_1495	2.29514	6.009	2.14812e-31	3.08365e-30	cell division protein FtsQ
176F_4410	2.29338	5.27686	2.5102e-25	2.72165e-24	endo-beta-N-acetylglucosaminidase
176F_2217	2.29277	6.60009	8.97845e-39	1.88916e-37	response regulator
176F_1285	2.28752	2.8786	2.55027e-07	7.95642e-07	Starch-binding associating with outer membr
176F_1680	2.28424	6.93087	6.07531e-41	1.38589e-39	polyphosphate kinase 1
176F_2615	2.28142	3.75237	1.995e-11	9.06603e-11	GDYXXLXY domain-containing protein
176F_2817	2.28089	3.96109	3.30503e-12	1.58147e-11	helix-turn-helix domain-containing protein
176F_1341	2.27208	4.46666	5.5907e-16	3.47196e-15	phosphocholine cytidylyltransferase family
176F_0027	2.26067	1.65565	0.00197163	0.00385458	HesA/MoeB/ThiF family protein
176F_3788	2.25923	7.54011	6.74092e-45	1.84894e-43	signal peptidase I
176F_3086	2.25306	5.01183	2.80702e-20	2.28529e-19	family 20 glycosylhydrolase
176F_4607	2.24871	4.77779	2.52212e-19	1.95655e-18	threonyl/alanyl tRNA synthetase SAD
176F_1165	2.24736	5.69892	8.7835e-27	1.02208e-25	3'-5' exonuclease domain-containing protein
176F_1448	2.24372	3.40563	6.17601e-09	2.22859e-08	SusE domain-containing protein
176F_2055	2.24284	8.37762	1.00697e-49	3.22231e-48	UvrD-helicase domain-containing protein
176F_2632	2.24218	6.55085	2.72027e-36	4.9157e-35	acetyl-CoA carboxylase biotin carboxyl carr
176F_0588	2.24104	2.86267	6.92772e-06	1.87231e-05	plasmid recombination protein
176F_3747	2.24072	11.3519	3.14417e-58	1.42043e-56	glutaminase A
176F_1566	2.23581	4.26795	2.03417e-13	1.07494e-12	CapA family protein
176F_2486	2.2351	5.16407	9.94103e-23	9.25419e-22	pentapeptide repeat-containing protein
176F_3735	2.23048	2.36174	5.46921e-05	0.000130833	aldose 1-epimerase
176F_3725	2.22803	2.15857	0.000314047	0.000681644	MFS transporter
176F_2376	2.22533	4.90605	1.40542e-20	1.1606e-19	NADH-quinone oxidoreductase subunit M
176F_3787	2.22472	5.68225	5.25747e-27	6.16449e-26	4-hydroxy-tetrahydrodipicolinate reductase
176F_2182	2.22244	4.74738	4.80624e-17	3.24263e-16	GRP family sugar transporter
176F_1436	2.22216	4.29699	6.14551e-14	3.36909e-13	aminodeoxychorismate/anthranilate synthase
176F_1422	2.22065	3.08227	4.77957e-07	1.45471e-06	ABC transporter ATP-binding protein/permeas
176F_1147	2.22034	8.16017	6.16997e-47	1.81091e-45	glutamine synthetase III
176F_1753	2.21419	3.18456	1.56607e-07	4.98373e-07	pyruvate formate lyase-activating protein
176F_3164	2.21069	3.54776	1.72106e-09	6.57598e-09	TraG family conjugative transposon ATPase
176F_4411	2.19938	5.48106	1.67701e-24	1.72809e-23	LamG domain-containing protein
176F_2771	2.19374	7.85681	9.29974e-44	2.40748e-42	50S ribosomal protein L5
176F_2787	2.19103	7.40619	5.04613e-42	1.2048e-40	50S ribosomal protein L17
176F_1599	2.19078	5.14173	8.80964e-23	8.25098e-22	aspartate--ammonia ligase
176F_1408	2.18915	1.25923	0.0233883	0.037935	TonB-dependent receptor
176F_3392	2.18511	9.26745	8.31763e-53	3.04188e-51	MBL fold metallo-hydrolase
176F_2335	2.18031	7.12092	1.31393e-39	2.86948e-38	phosphoribosylaminoimidazolesuccinocarboxam
176F_3064	2.1795	6.82621	9.14037e-37	1.71914e-35	L,D-transpeptidase family protein
176F_1094	2.17793	4.58217	1.88715e-16	1.22999e-15	sulfatase-like hydrolase/transferase
176F_0411	2.17594	5.38042	1.68009e-24	1.72809e-23	ABC transporter permease
176F_1371	2.17235	2.79654	4.73132e-06	1.29465e-05	family 43 glycosylhydrolase
176F_2557	2.1712	2.67386	7.02026e-05	0.00016547	50S ribosomal protein L33
176F_2741	2.16809	4.53434	5.16892e-16	3.23619e-15	response regulator
176F_4341	2.16582	3.96842	1.53083e-12	7.56062e-12	toll/interleukin-1 receptor domain-containi
176F_2041	2.16427	5.03937	5.65176e-22	4.98914e-21	HAD family phosphatase
176F_4238	2.1613	3.33603	1.78073e-08	6.17428e-08	glycosyl hydrolase 115 family protein
176F_4413	2.15154	5.07401	1.29922e-20	1.07483e-19	SusD/RagB family nutrient-binding outer mem
176F_0077	2.14835	2.11142	0.00107569	0.00218264	hypothetical protein
176F_2231	2.14785	9.60366	7.33007e-52	2.57839e-50	NADP-dependent isocitrate dehydrogenase
176F_1845	2.14641	7.12198	2.47742e-37	4.85785e-36	glycerophosphodiester phosphodiesterase
176F_3224	2.14582	4.43768	3.24509e-15	1.9171e-14	helicase
176F_3387	2.14103	4.40842	5.37228e-14	2.95764e-13	DEAD/DEAH box helicase family protein
176F_3347	2.13838	6.01512	8.10299e-28	1.00915e-26	TolC family protein
176F_2309	2.13734	11.4394	1.60638e-53	6.01805e-52	type I glyceraldehyde-3-phosphate dehydroge
176F_0859	2.13624	5.96625	1.23846e-27	1.53409e-26	N-acetyltransferase
176F_2764	2.13211	6.40978	4.75664e-31	6.7235e-30	50S ribosomal protein L22
176F_4208	2.12781	4.58919	8.07551e-18	5.72491e-17	argininosuccinate synthase
176F_3147	2.12246	3.29771	1.08068e-08	3.82764e-08	FlxA-like family protein
176F_0682	2.11746	2.88311	3.20274e-06	8.91736e-06	ATP-binding protein
176F_3107	2.11737	5.10543	3.57914e-21	3.02064e-20	ferredoxin domain-containing protein
176F_0624	2.11149	3.60082	4.80165e-11	2.12342e-10	group II intron reverse transcriptase/matur
176F_4813	2.11049	5.30419	1.85606e-21	1.58313e-20	DEAD/DEAH box helicase
176F_1277	2.10613	2.27366	0.000200312	0.000447962	acyltransferase
176F_0764	2.10558	4.1539	3.31785e-12	1.58596e-11	metal ABC transporter ATP-binding protein
176F_4310	2.1024	4.75661	4.80624e-17	3.24263e-16	RNA polymerase sigma factor
176F_1540	2.09833	5.58984	1.53301e-23	1.49031e-22	alginate lyase family protein
176F_2959	2.09401	5.33969	1.47571e-22	1.34389e-21	tetratricopeptide repeat protein
176F_0407	2.0915	4.93353	7.08878e-18	5.06436e-17	HAD family hydrolase
176F_3336	2.09046	5.20262	3.81889e-19	2.93291e-18	cytidine deaminase
176F_3041	2.08676	10.3284	1.56841e-50	5.23713e-49	copper resistance protein NlpE
176F_1109	2.08449	9.23172	8.77347e-48	2.65975e-46	3-phosphoserine/phosphohydroxythreonine tra
176F_2765	2.08148	7.81114	2.60539e-40	5.79983e-39	30S ribosomal protein S3
176F_3696	2.07555	2.04983	0.000309027	0.000672307	porin
176F_1172	2.07387	5.65666	1.7912e-23	1.73037e-22	ABC transporter permease
176F_1574	2.06429	10.778	7.44584e-50	2.41623e-48	aminoacyl-histidine dipeptidase
176F_1102	2.05973	6.98095	1.62948e-34	2.68166e-33	NADH:ubiquinone reductase (Na(+)-transporti
176F_3367	2.05322	7.83096	2.16446e-41	5.08869e-40	methionine--tRNA ligase
176F_2311	2.049	3.77194	1.17735e-09	4.60939e-09	hypothetical protein
176F_4389	2.04656	4.63848	2.70308e-16	1.73238e-15	hypothetical protein
176F_2050	2.0423	2.229	0.000467911	0.000994526	discoidin domain-containing protein
176F_3456	2.03965	6.0563	7.17553e-27	8.39209e-26	type VI secretion system protein TssR
176F_2831	2.03888	5.2892	2.56196e-20	2.0969e-19	endolytic transglycosylase MltG
176F_4932	2.03749	2.02349	0.000309027	0.000672307	Gfo/Idh/MocA family oxidoreductase
176F_0040	2.03744	4.05278	1.2622e-10	5.37544e-10	MBL fold metallo-hydrolase
176F_4611	2.03663	5.75365	1.35305e-23	1.32094e-22	thioredoxin-dependent thiol peroxidase
176F_2600	2.03579	7.14603	1.28422e-35	2.27603e-34	electron transfer flavoprotein subunit alph
176F_1982	2.03548	4.13071	4.2157e-12	2.00267e-11	response regulator transcription factor
176F_3884	2.03087	7.85384	1.42795e-39	3.08919e-38	SDR family NAD(P)-dependent oxidoreductase
176F_3455	2.02556	3.86948	1.72214e-10	7.22734e-10	PKD domain-containing protein
176F_4351	2.02178	4.72446	5.60807e-16	3.47806e-15	integration host factor subunit beta
176F_2252	2.0191	6.79716	2.1658e-32	3.21936e-31	AAA family ATPase
176F_1617	2.01608	7.21425	3.18444e-35	5.45498e-34	MlaD family protein
176F_1116	2.01388	8.20295	4.11092e-41	9.47155e-40	aminomethyl-transferring glycine dehydrogen
176F_0058	2.01378	1.16312	0.014214	0.0240009	hypothetical protein
176F_1562	2.0085	2.66537	4.36278e-06	1.20094e-05	HAMP domain-containing histidine kinase
176F_2377	2.00793	6.4667	1.55608e-29	2.05456e-28	NADH-quinone oxidoreductase subunit L
176F_1803	2.0073	7.21523	5.96896e-35	1.00751e-33	purine-nucleoside phosphorylase
176F_3823	2.00395	2.38362	0.000576429	0.00121342	non-canonical purine NTP diphosphatase
176F_1170	1.99823	8.55506	3.92781e-43	9.83661e-42	hypothetical protein
176F_4204	1.99758	2.36416	2.14595e-05	5.46025e-05	glycoside hydrolase family 125 protein
176F_3584	1.9972	5.80693	6.07509e-24	6.04622e-23	glycerophosphoryl diester phosphodiesterase
176F_2782	1.99497	4.7099	2.89461e-15	1.71886e-14	type B 50S ribosomal protein L36
176F_2456	1.99446	2.905	4.71918e-06	1.29286e-05	hypothetical protein
176F_0536	1.99288	7.29402	8.52153e-35	1.4279e-33	ABC transporter ATP-binding protein
176F_2784	1.99172	8.0489	1.85679e-38	3.8541e-37	30S ribosomal protein S11
176F_3446	1.98861	7.90013	3.28423e-39	7.07183e-38	type VI secretion system contractile sheath
176F_2350	1.98822	9.29522	9.15256e-45	2.45203e-43	M13 family metallopeptidase
176F_2759	1.97246	7.30317	1.50377e-35	2.63474e-34	50S ribosomal protein L3
176F_2786	1.97138	9.3876	5.11789e-44	1.34761e-42	DNA-directed RNA polymerase subunit alpha
176F_4653	1.96837	4.24077	4.24118e-13	2.17632e-12	excinuclease ABC subunit UvrC
176F_0070	1.96786	1.47631	0.00846076	0.0148749	DNA replication initiation control protein
176F_3096	1.96746	6.33182	3.33867e-28	4.22654e-27	virulence protein E
176F_3710	1.96133	7.12305	1.49311e-32	2.24845e-31	ParB/RepB/Spo0J family partition protein
176F_0021	1.96089	7.70697	2.08633e-36	3.815e-35	sensor histidine kinase
176F_1171	1.95823	6.68123	2.6049e-28	3.30671e-27	ATP-binding cassette domain-containing prot
176F_1497	1.95654	7.22502	4.02375e-33	6.22196e-32	cell division protein FtsZ
176F_0019	1.95585	9.67744	4.78464e-44	1.2671e-42	RHS repeat protein
176F_4306	1.95378	7.05341	6.64351e-33	1.02044e-31	lipoprotein
176F_3048	1.95322	6.87301	1.99318e-31	2.87018e-30	dihydrofolate reductase
176F_3956	1.94265	2.33557	0.000622937	0.00130596	C10 family peptidase
176F_2490	1.93399	6.36128	1.86779e-28	2.39077e-27	glycosyltransferase family 2 protein
176F_1164	1.93236	4.41995	4.80433e-13	2.44623e-12	hypothetical protein
176F_4307	1.92721	6.86426	1.35082e-30	1.88623e-29	TolC family protein
176F_1091	1.92408	4.46244	8.67286e-15	4.95838e-14	lipoprotein
176F_2914	1.92343	10.82	5.64765e-44	1.4703e-42	inositol-3-phosphate synthase
176F_1106	1.92275	7.45424	7.88755e-34	1.2533e-32	NADH:ubiquinone reductase (Na(+)-transporti
176F_0800	1.92127	9.66361	9.78464e-43	2.42406e-41	3-methyl-2-oxobutanoate dehydrogenase subun
176F_4762	1.91815	1.94738	0.00400333	0.00747158	Ig-like domain-containing protein
176F_1354	1.91723	3.59616	1.53678e-08	5.35666e-08	ribonuclease III
176F_4445	1.91545	1.11177	0.0242286	0.0392289	SusD family
176F_2251	1.91402	9.66233	2.08035e-42	5.04539e-41	AsmA family protein
176F_2439	1.91387	8.90963	2.21269e-40	4.94955e-39	triose-phosphate isomerase
176F_0366	1.91172	8.75325	8.59497e-41	1.93198e-39	aspartate carbamoyltransferase
176F_1596	1.9113	4.131	5.49883e-11	2.42012e-10	HAD family hydrolase
176F_4646	1.90883	5.04005	1.36604e-15	8.30438e-15	LruC domain-containing protein
176F_4414	1.90855	7.23419	6.74968e-33	1.03331e-31	TonB-dependent receptor
176F_3699	1.90641	4.68911	1.35616e-14	7.64894e-14	endonuclease III
176F_2375	1.90451	6.16188	8.49002e-24	8.3773e-23	NADH-quinone oxidoreductase subunit N
176F_4110	1.90194	5.08977	2.50518e-17	1.72554e-16	carboxypeptidase-like regulatory domain-con
176F_5083	1.89834	2.71801	7.02026e-05	0.00016547	hypothetical protein
176F_1272	1.89739	1.43509	0.0135648	0.0229888	phosphopantetheine-binding protein
176F_2776	1.89567	8.2901	2.80507e-37	5.4539e-36	30S ribosomal protein S5
176F_0313	1.89529	4.14649	1.59883e-11	7.3454e-11	NAD-dependent epimerase/dehydratase family
176F_3838	1.8951	3.22722	3.67499e-06	1.02014e-05	heparinase II/III family protein
176F_2953	1.89396	8.45865	6.32516e-38	1.26175e-36	YggS family pyridoxal phosphate-dependent e
176F_3843	1.8899	3.02608	3.14638e-06	8.76573e-06	heparinase II/III family protein
176F_2016	1.88607	4.28228	2.10871e-11	9.57332e-11	GH92 family glycosyl hydrolase
176F_2054	1.88461	6.76378	4.89105e-29	6.38469e-28	YhcH/YjgK/YiaL family protein
176F_0213	1.87843	9.7763	7.43399e-41	1.68748e-39	alpha-galactosidase
176F_1575	1.87834	4.14091	5.49883e-11	2.42012e-10	endonuclease
176F_2619	1.87614	3.76838	3.89557e-08	1.31411e-07	GyrI-like domain-containing protein
176F_1985	1.86749	6.22101	3.59548e-25	3.87102e-24	IS66 family transposase
176F_1118	1.86596	6.38412	5.75247e-25	6.1218e-24	16S rRNA (guanine(527)-N(7))-methyltransfer
176F_3027	1.86393	5.78422	1.54463e-19	1.21877e-18	penicillin-binding protein 1C
176F_1391	1.859	3.42192	2.30789e-07	7.22364e-07	TonB-dependent receptor
176F_2447	1.85846	4.08711	2.40608e-10	9.97951e-10	TonB family protein
176F_1178	1.85694	6.09874	4.52837e-24	4.55605e-23	hypothetical protein
176F_2303	1.85595	6.24188	5.83191e-25	6.19203e-24	hypothetical protein
176F_0602	1.85459	2.91941	5.43729e-05	0.000130427	M23 family metallopeptidase
176F_4511	1.85352	3.35066	1.23802e-06	3.59924e-06	GHKL domain-containing protein
176F_3810	1.85349	5.35687	6.4385e-18	4.62128e-17	FecR domain-containing protein
176F_0367	1.85276	6.50843	3.38625e-27	4.10627e-26	aspartate carbamoyltransferase regulatory s
176F_4715	1.85185	6.63043	3.5233e-26	3.97926e-25	N-acetyltransferase
176F_0802	1.85164	4.37067	2.46614e-11	1.11411e-10	tetratricopeptide repeat protein
176F_0513	1.85156	4.37698	3.22159e-11	1.44689e-10	immunity 9 family protein
176F_3697	1.84992	5.36652	2.69935e-18	1.987e-17	MetQ/NlpA family ABC transporter substrate-
176F_3476	1.84363	6.1816	1.653e-24	1.70785e-23	glutaminase family protein
176F_2220	1.84218	6.5428	1.43253e-25	1.56796e-24	PCMD domain-containing protein
176F_2162	1.84183	2.08677	0.000315495	0.000684465	hypothetical protein
176F_4692	1.84101	6.51128	5.33879e-26	5.9567e-25	3-isopropylmalate dehydratase large subunit
176F_4354	1.83985	12.4751	2.25399e-41	5.27227e-40	collagen-like protein
176F_1432	1.83942	5.06302	3.40816e-16	2.1632e-15	tryptophan synthase subunit alpha
176F_3397	1.83753	8.91318	6.18924e-38	1.24e-36	porin
176F_4038	1.83653	5.27305	2.46992e-16	1.59403e-15	peptide chain release factor 3
176F_0063	1.83576	2.77854	7.01945e-06	1.89599e-05	hypothetical protein
176F_3700	1.83555	6.08766	1.7789e-22	1.61362e-21	MFS transporter
176F_2546	1.83293	6.85616	3.8522e-27	4.63471e-26	tetratricopeptide repeat protein
176F_5053	1.83058	3.16461	2.04952e-06	5.80109e-06	PAS domain-containing protein
176F_0860	1.82846	5.02598	5.10921e-15	2.98016e-14	9-O-acetylesterase
176F_2767	1.82699	4.66486	3.34625e-13	1.73253e-12	50S ribosomal protein L29
176F_4311	1.82556	3.58146	1.07282e-08	3.80565e-08	RNA polymerase sigma factor
176F_1370	1.8198	1.66455	0.0225697	0.0367885	metallophosphoesterase
176F_3784	1.81903	4.08899	9.34015e-11	4.01487e-10	glycosyltransferase
176F_0103	1.81749	3.30917	4.79192e-07	1.4575e-06	ATPase
176F_2270	1.81472	4.33448	4.05676e-11	1.80092e-10	PD40 domain-containing protein
176F_2858	1.81355	9.7477	1.7176e-38	3.58131e-37	OprO/OprP family phosphate-selective porin
176F_4796	1.81328	5.19646	1.84552e-15	1.10587e-14	RluA family pseudouridine synthase
176F_3809	1.81189	4.62896	5.27704e-14	2.90868e-13	TonB-dependent receptor
176F_5021	1.81064	4.1679	1.04712e-10	4.48433e-10	His-Xaa-Ser system radical SAM maturase Hxs
176F_0460	1.8095	5.45168	2.9496e-18	2.16085e-17	N-acetylornithine carbamoyltransferase
176F_1337	1.80783	6.53476	2.79082e-26	3.15973e-25	YhcH/YjgK/YiaL family protein
176F_3431	1.80031	8.14206	2.66112e-33	4.12876e-32	insulinase family protein
176F_1741	1.79941	3.22357	1.93161e-06	5.49097e-06	GNAT family N-acetyltransferase
176F_0766	1.7983	2.38239	0.000419164	0.000895459	tRNA (5-methylaminomethyl-2-thiouridine)(34
176F_0652	1.79742	7.6465	2.57027e-31	3.66682e-30	TonB-dependent receptor
176F_4260	1.79668	5.17724	1.00539e-14	5.72663e-14	translation initiation factor
176F_2515	1.79179	3.35631	3.74282e-08	1.26537e-07	hypothetical protein
176F_2491	1.7903	6.79342	8.04761e-27	9.3882e-26	calcium-binding protein P
176F_2614	1.78757	6.30089	1.62347e-23	1.57493e-22	hypothetical protein
176F_4017	1.78446	3.93863	6.08917e-09	2.2007e-08	hypothetical protein
176F_3085	1.78039	6.60383	1.34577e-25	1.48002e-24	glycoside hydrolase family 20 protein
176F_4816	1.7765	4.17037	4.23736e-11	1.87747e-10	glycoside hydrolase family 2
176F_1541	1.76756	5.57391	2.77641e-17	1.90666e-16	glycosyl hydrolase family 30
176F_3020	1.76699	2.73846	9.56885e-05	0.000222581	Crp/Fnr family transcriptional regulator
176F_2604	1.76609	7.44465	1.03889e-29	1.38759e-28	hypothetical protein
176F_2306	1.76228	11.4513	5.39903e-38	1.08641e-36	class II fructose-1,6-bisphosphate aldolase
176F_0842	1.76075	5.17241	3.15783e-16	2.00985e-15	beta-glucosidase BglX
176F_0312	1.7578	4.64629	5.4631e-12	2.57402e-11	UDP-N-acetyl glucosamine 2-epimerase
176F_0106	1.75714	4.35536	5.40911e-11	2.38518e-10	SpoIID/LytB domain-containing protein
176F_1388	1.75705	2.61115	0.000231178	0.000512887	heparinase II/III family protein
176F_4201	1.75403	5.5502	1.12702e-19	8.96945e-19	GH92 family glycosyl hydrolase
176F_1802	1.7528	6.24445	2.60043e-22	2.32675e-21	thiamine-phosphate kinase
176F_3058	1.75214	3.92861	2.5423e-08	8.72294e-08	0
176F_2325	1.75192	6.43551	2.50056e-24	2.55489e-23	aminoglycoside phosphotransferase family pr
176F_2332	1.75122	4.2809	1.53786e-10	6.47758e-10	hypothetical protein
176F_0184	1.75108	4.67456	4.46503e-13	2.2785e-12	twin-arginine translocase TatA/TatE family
176F_2889	1.74944	4.92272	2.47961e-13	1.30286e-12	hypothetical protein
176F_4512	1.74944	2.72489	0.000137827	0.000315346	helix-turn-helix domain-containing protein
176F_2955	1.74923	8.39588	8.17841e-33	1.24788e-31	HdeD family acid-resistance protein
176F_3427	1.74473	4.40809	2.51713e-11	1.13604e-10	ATP-binding protein
176F_2777	1.74422	4.23669	2.64016e-10	1.09307e-09	50S ribosomal protein L30
176F_2100	1.73867	7.08959	1.61397e-26	1.85465e-25	tetratricopeptide repeat protein
176F_1004	1.73815	6.50295	3.12709e-24	3.18798e-23	dihydroorotase
176F_3514	1.73748	5.27794	2.05677e-15	1.22608e-14	secondary thiamine-phosphate synthase enzym
176F_4817	1.73469	8.26105	1.86715e-31	2.69712e-30	ribonuclease R
176F_4589	1.73245	9.81296	1.53775e-35	2.68407e-34	acyl-CoA carboxylase subunit beta
176F_1996	1.73241	3.69307	7.66831e-08	2.51141e-07	tRNA-dihydrouridine synthase
176F_3711	1.73231	6.23783	2.57614e-22	2.3095e-21	hypothetical protein
176F_5084	1.73149	4.24392	1.33382e-09	5.16493e-09	hypothetical protein
176F_2119	1.73116	8.66155	1.33732e-33	2.10516e-32	acetyl-CoA hydrolase
176F_3307	1.72975	3.69041	7.66831e-08	2.51141e-07	HAMP domain-containing histidine kinase
176F_4439	1.72725	9.64736	3.98625e-35	6.7781e-34	efflux RND transporter permease subunit
176F_3125	1.72674	6.22028	1.85866e-21	1.58313e-20	ATP-binding protein
176F_3667	1.7221	8.01867	1.52973e-30	2.12961e-29	PIN domain-containing protein
176F_4776	1.71693	5.29196	6.35285e-16	3.92939e-15	HAMP domain-containing histidine kinase
176F_3472	1.71073	3.96815	6.04322e-09	2.1858e-08	aspartyl protease family protein
176F_1255	1.70736	4.10109	4.24586e-09	1.55772e-08	hypothetical protein
176F_2390	1.70527	4.13672	3.17734e-09	1.17979e-08	glycosyltransferase
176F_3885	1.70067	6.22256	1.33997e-21	1.15846e-20	nitrous oxide-stimulated promoter family pr
176F_3745	1.69713	11.6899	1.58087e-35	2.74889e-34	amino acid permease
176F_3335	1.69652	5.84032	4.94904e-18	3.56889e-17	helix-turn-helix domain-containing protein
176F_2181	1.68972	4.65805	2.57838e-12	1.2441e-11	hypothetical protein
176F_4606	1.68961	4.50683	5.58741e-12	2.62722e-11	KilA-N domain-containing protein
176F_2098	1.68889	6.69801	3.1289e-23	3.00374e-22	DNA repair protein RecN
176F_2056	1.68617	5.34185	1.47751e-15	8.94662e-15	radical SAM protein
176F_2099	1.684	5.43156	3.08402e-16	1.96729e-15	23S rRNA (guanosine(2251)-2'-O)-methyltrans
176F_3196	1.67906	5.30301	2.81759e-15	1.67529e-14	o-succinylbenzoate synthase
176F_0037	1.67886	2.29569	0.000668511	0.00139579	hypothetical protein
176F_0827	1.67825	11.479	1.1195e-34	1.86233e-33	beta-glucosidase BglX
176F_1565	1.67798	6.64296	7.10097e-23	6.67781e-22	bifunctional methylenetetrahydrofolate dehy
176F_3195	1.67545	5.67014	4.38262e-18	3.17533e-17	1,4-dihydroxy-2-naphthoyl-CoA synthase
176F_2230	1.67506	10.773	3.61146e-34	5.88043e-33	aconitate hydratase
176F_3130	1.67337	2.56248	0.000907042	0.00185928	type IV secretory system conjugative DNA tr
176F_1253	1.67229	5.59625	2.4576e-17	1.6953e-16	RecQ family ATP-dependent DNA helicase
176F_3108	1.67101	7.66191	1.8554e-27	2.27991e-26	agmatine deiminase family protein
176F_0273	1.66724	2.29236	0.00199381	0.00389136	hypothetical protein
176F_2380	1.66646	5.006	3.63882e-13	1.87139e-12	NADH-quinone oxidoreductase subunit I
176F_5144	1.66545	9.12832	3.77287e-32	5.55443e-31	ATP-binding protein
176F_4063	1.6579	4.17761	5.21507e-09	1.89819e-08	metallophosphoesterase
176F_4737	1.6575	6.04156	3.97471e-18	2.89344e-17	GTP-binding protein EngD
176F_2461	1.65343	6.51428	7.74866e-22	6.80111e-21	DNA-binding protein
176F_3730	1.65187	7.19276	5.09268e-25	5.43219e-24	cytochrome c biogenesis protein ResB
176F_1104	1.65097	5.42845	5.35224e-16	3.33667e-15	NADH:ubiquinone reductase (Na(+)-transporti
176F_2396	1.65076	1.55525	0.0194145	0.0320193	hypothetical protein
176F_2835	1.64974	4.00534	1.05266e-08	3.73701e-08	xanthine phosphoribosyltransferase
176F_2249	1.64649	6.2967	5.44969e-20	4.40564e-19	GDSL-type esterase/lipase family protein
176F_0659	1.64632	2.27585	0.00199381	0.00389136	alpha-ribazole phosphatase
176F_4298	1.64625	10.3767	6.59928e-33	1.01704e-31	tetratricopeptide repeat protein
176F_0794	1.64602	4.85483	2.52447e-13	1.3219e-12	response regulator
176F_3789	1.64422	5.51235	7.57313e-15	4.35668e-14	signal peptidase I
176F_2599	1.6391	6.8413	3.42309e-23	3.27934e-22	electron transfer flavoprotein subunit beta
176F_0212	1.63771	8.93907	1.29201e-30	1.8096e-29	glycosidase
176F_2227	1.63733	9.59957	8.23828e-32	1.20133e-30	ketol-acid reductoisomerase
176F_2848	1.63243	4.58215	1.98055e-10	8.29671e-10	sulfate adenylyltransferase subunit CysD
176F_1069	1.62829	5.28675	8.93041e-15	5.09299e-14	RNA polymerase sigma factor
176F_4991	1.62405	5.44178	5.96371e-15	3.4567e-14	ankyrin repeat domain-containing protein
176F_2552	1.6235	7.37364	8.6131e-25	9.06145e-24	HU family DNA-binding protein
176F_1097	1.6229	7.63062	2.31646e-26	2.62912e-25	prolyl oligopeptidase family serine peptida
176F_0109	1.61931	3.61729	2.00882e-06	5.69991e-06	lamin tail domain-containing protein
176F_0608	1.6181	4.33604	5.45752e-09	1.98487e-08	hypothetical protein
176F_4588	1.61677	8.52973	1.14452e-29	1.5155e-28	OadG family protein
176F_0512	1.61405	4.74676	5.99801e-12	2.81455e-11	SMI1/KNR4 family protein
176F_1027	1.60921	2.74234	0.00081759	0.00168944	leucine-rich repeat domain-containing prote
176F_1914	1.60729	5.22789	1.93731e-13	1.02611e-12	bifunctional histidinol-phosphatase/imidazo
176F_0214	1.60708	9.08898	9.32569e-30	1.25651e-28	beta-mannosidase
176F_0607	1.60685	4.55182	1.55744e-09	5.97063e-09	toprim domain-containing protein
176F_1668	1.60125	6.02	1.09804e-17	7.70262e-17	UDP-N-acetylglucosamine 1-carboxyvinyltrans
176F_3830	1.597	7.5652	1.91119e-25	2.08198e-24	hypothetical protein
176F_0752	1.59636	7.84444	2.28024e-26	2.5944e-25	DMT family transporter
176F_3390	1.59352	8.07257	4.11317e-27	4.89754e-26	VOC family protein
176F_1007	1.59294	6.05941	7.69592e-19	5.81357e-18	hypothetical protein
176F_3506	1.59283	6.87381	1.34634e-22	1.23585e-21	type I methionyl aminopeptidase
176F_0197	1.59123	9.31536	9.4876e-30	1.2746e-28	type I DNA topoisomerase
176F_1226	1.58962	5.47668	4.57252e-15	2.68069e-14	alkaline phosphatase family protein
176F_0263	1.58776	8.69219	1.13392e-28	1.47185e-27	TonB-dependent receptor
176F_2437	1.58687	4.42324	1.89797e-09	7.21606e-09	GTP cyclohydrolase I FolE
176F_2636	1.58676	7.13929	2.07683e-22	1.8728e-21	MBL fold metallo-hydrolase
176F_4989	1.58641	4.95845	6.35848e-13	3.19868e-12	hypothetical protein
176F_0050	1.586	2.99018	0.000162523	0.000368013	phosphoadenosine phosphosulfate reductase f
176F_3812	1.58427	3.21768	4.35996e-05	0.000106151	RNA polymerase sigma-70 factor
176F_0989	1.57892	2.69906	7.40001e-05	0.000173976	MBL fold metallo-hydrolase
176F_0102	1.57745	1.72637	0.0112999	0.0194653	N-acetylmuramic acid 6-phosphate etherase
176F_1631	1.57383	6.85651	4.58306e-22	4.06129e-21	ribosome recycling factor
176F_3158	1.57378	1.91691	0.016827	0.0280125	relaxase/mobilization nuclease domain-conta
176F_3487	1.57271	8.72763	4.31105e-28	5.42768e-27	nitronate monooxygenase family protein
176F_4621	1.57248	8.66186	2.36837e-28	3.01476e-27	hypothetical protein
176F_4909	1.57091	4.59389	9.44569e-10	3.74576e-09	helix-turn-helix transcriptional regulator
176F_1252	1.56683	3.57334	2.87106e-06	8.01809e-06	tetratricopeptide repeat protein
176F_0116	1.56582	6.8953	9.91483e-22	8.62029e-21	histidine kinase
176F_3395	1.56364	9.32937	4.69829e-29	6.15048e-28	2-hydroxyacid dehydrogenase
176F_2631	1.56006	7.78797	4.69007e-25	5.026e-24	acetyl-CoA carboxylase biotin carboxylase s
176F_5181	1.55459	5.52534	1.55743e-14	8.77342e-14	peptidoglycan-binding protein
176F_0447	1.55397	11.3498	3.11202e-30	4.26791e-29	glycoside hydrolase family 97 protein
176F_1498	1.54986	7.56643	5.44442e-24	5.46577e-23	GatB/YqeY domain-containing protein
176F_0913	1.5482	4.03355	1.03435e-08	3.68052e-08	hypothetical protein
176F_2756	1.54613	7.60434	6.99071e-24	6.9127e-23	30S ribosomal protein S7
176F_2545	1.54557	8.44376	9.40898e-27	1.08936e-25	BatD family protein
176F_2617	1.54144	4.10746	9.74912e-09	3.4744e-08	AAA family ATPase
176F_4336	1.5411	3.45163	1.95196e-05	4.99702e-05	HmuY family protein
176F_2588	1.54066	6.84504	8.3187e-21	6.94431e-20	GDP-mannose 4,6-dehydratase
176F_0390	1.5347	7.32705	6.8897e-23	6.49238e-22	F0F1 ATP synthase subunit delta
176F_0630	1.53384	6.0676	9.6272e-17	6.35561e-16	RHS repeat protein
176F_0450	1.53295	8.62326	4.95155e-27	5.83549e-26	alkaline phosphatase
176F_0653	1.53281	5.77466	7.54754e-16	4.64961e-15	transporter
176F_4959	1.52816	11.7232	1.99622e-29	2.62067e-28	elongation factor Tu
176F_4083	1.52534	5.14562	3.63294e-13	1.87046e-12	tyrosine-type recombinase/integrase
176F_4113	1.52405	1.88366	0.0132667	0.0225177	sigma-70 family RNA polymerase sigma factor
176F_4965	1.5215	10.1753	1.78755e-28	2.29444e-27	NADP-dependent malic enzyme
176F_2040	1.52104	5.41722	3.56478e-13	1.83947e-12	bifunctional riboflavin kinase/FAD syntheta
176F_3663	1.51842	4.57828	2.92434e-09	1.09289e-08	response regulator
176F_2624	1.51667	7.9123	1.22688e-24	1.27618e-23	hypothetical protein
176F_4250	1.51565	5.43519	8.92782e-14	4.81726e-13	alpha/beta fold hydrolase
176F_0957	1.51314	4.04699	1.34453e-08	4.70433e-08	tRNA-binding protein
176F_3149	1.51022	2.31764	0.00373964	0.00700214	conjugal transfer protein TraG
176F_4244	1.50869	5.30353	1.35146e-14	7.6318e-14	alpha/beta fold hydrolase
176F_4487	1.50623	5.28276	6.43302e-13	3.23265e-12	PorT family protein
176F_3897	1.50337	4.06454	2.68588e-07	8.36254e-07	class A beta-lactamase, subclass A2
176F_4960	1.50295	4.85906	6.21515e-10	2.50564e-09	preprotein translocase subunit SecE
176F_4990	1.5019	4.68127	1.19873e-10	5.11459e-10	hypothetical protein
176F_2020	1.5007	5.64951	5.59081e-15	3.24464e-14	GH92 family glycosyl hydrolase
176F_5051	1.50034	6.73669	1.62462e-20	1.33923e-19	helicase
176F_2434	1.49856	5.03514	1.64208e-12	8.08104e-12	YncE family protein
176F_1437	1.49739	6.38179	1.38274e-18	1.03268e-17	anthranilate synthase component I family pr
176F_3916	1.49713	5.8792	5.17534e-15	3.01492e-14	TPR repeat-containing protein DDB_G0287407
176F_3425	1.49508	7.16909	1.52774e-21	1.31096e-20	TonB-dependent receptor
176F_1855	1.49396	7.05794	2.46003e-21	2.08763e-20	RNA degradosome polyphosphate kinase
176F_4348	1.48974	8.37499	3.25123e-25	3.50858e-24	bifunctional UDP-3-O-[3-hydroxymyristoyl] N
176F_3934	1.48931	3.4676	2.4028e-05	6.06691e-05	glycerophosphodiester phosphodiesterase fam
176F_3892	1.48894	9.83195	3.96863e-27	4.76235e-26	linear amide C-N hydrolase
176F_1294	1.48684	7.72862	1.13228e-22	1.05193e-21	copper resistance protein NlpE
176F_1435	1.48563	5.41403	9.98147e-13	4.98317e-12	anthranilate phosphoribosyltransferase
176F_1560	1.48514	2.431	0.00503591	0.00919757	sulfatase-like hydrolase/transferase
176F_3732	1.48445	4.21264	2.89246e-08	9.88758e-08	cytochrome c nitrite reductase small subuni
176F_0243	1.48325	4.00104	1.94753e-07	6.14672e-07	toprim domain-containing protein
176F_0713	1.48268	2.30051	0.00373964	0.00700214	FAD-dependent oxidoreductase
176F_3142	1.4824	2.29492	0.000999837	0.00204041	plasmid transfer protein
176F_2124	1.48067	4.0736	1.29619e-07	4.15646e-07	hypothetical protein
176F_2125	1.4796	5.76231	4.17059e-15	2.44816e-14	HU family DNA-binding protein
176F_1224	1.47754	6.12443	2.82801e-16	1.80993e-15	glycosyltransferase family 2 protein
176F_3850	1.47554	9.85925	1.08784e-26	1.25319e-25	fumarate reductase/succinate dehydrogenase
176F_0971	1.47401	5.49073	2.71763e-13	1.41822e-12	LPS assembly lipoprotein LptE
176F_2778	1.47207	7.50785	3.33138e-22	2.96925e-21	50S ribosomal protein L15
176F_1849	1.47001	5.13593	1.79141e-12	8.73524e-12	LL-diaminopimelate aminotransferase
176F_0674	1.46723	5.80313	4.7068e-15	2.7524e-14	DNA topoisomerase 3
176F_4447	1.46542	7.31465	1.79215e-20	1.46944e-19	hypothetical protein
176F_0331	1.46409	3.59835	6.45649e-06	1.75422e-05	glycosyltransferase
176F_0751	1.46193	4.03508	7.46281e-07	2.22005e-06	polysaccharide deacetylase family protein
[truncated: 1,197 more rows]

## Sheet: Table S9
Table S9. List of the enzymatic classes (EC numbers) showing statistically significant differences in at least one experimental condition.
[truncated: 212 more rows]
[truncated: 52 more columns]

[truncated: 1 more sheets: Table S10]
